# Supplementary material for: Perceived risk of type 2 diabetes mellitus: predictors of perceived susceptibility among young adults in Jordan
Source: Front Public Health. 2026 Jan 14;13:1722942. doi: 10.3389/fpubh.2025.1722942 (PMC12847315; doi:10.3389/fpubh.2025.1722942)
Supplement: Supplementary file 1 [file Table_1.xlsx]

## Sheet: ردود النموذج 1
١.الجنس	٢.الحالة الاجتماعية	٣.مكان السكن	٥.الكلية	٦.المستوى التعليمي للأب	٧.المستوى التعليمي للأم	٨.مستوى دخل الأسرة شهريا	Income	٩.الوزن	١٠.الطول	Edited L	BMI	BMI interpretation	١١.ما هو مصدر معلوماتك عن السكري ؟	١٢.التاريخ العائلي للإصابة بالسكري - يمكن اختيار أكثر من خيار-	١٣.هل أنت مدخن؟	١٤.هل تتناول غذاء صحي متوازن(غني بالفواكه والخضروات،قليل السكريات والدهون)	١٥.هل تمارس الرياضة بشكل منتظم	١٦. يعتبر السكري النوع الثاني مرضًا مزمنًا	١٧. يمكن الشفاء من السكري النوع الثاني	١٨. النوع الثاني من السكري يصيب عادة البالغين	١٩. من أهم أعراض السكري النوع الثاني هو ارتفاع مستويات السكر في الدم	٢٠. العطش و كثرة الذهاب إلى الحمام تعتبر من أعراض السكري النوع الثاني	٢١ . الإفراط في تناول السكريات و الدهون يؤدي إلى الإصابة بالسكري النوع الثاني	٢٢. مقاومة الجسم للأنسولين يؤدي إلى الإصابة بالسكري النوع الثاني	٢٣. من مضاعفات السكري النوع الثاني حدوث ضرر للعينين و الكليتين	٢٤. ضعف الاحساس بالقدمين يعد من مضاعفات السكري النوع الثاني	٢٥.زيادة الوزن و عدم ممارسة التمارين الرياضية ليس لها علاقة بالاصابة بالسكري	٢٦.وجود أقارب مصابين بالسكري (كالأم و الأب) سيزيد احتمالية الإصابة به	٢٧. يعالج النوع الثاني من السكري بالانسولين فقط	٢٨. فقدان الوزن من أعراض الاصابة بالسكري النوع الثاني	٢٩. وجود أقارب مصابين بالسكري يعني أنني بالتأكيد سأصاب بالسكري عندما أكبر	total score	percentages of correct ans	٣٠.يعتبر السكري مرضًا خطيرًا	٣١.السكري لا يمكن الشفاء منه	٣٢.لا يشعرني السكري بالخوف	٣٣.إن أصبت بالسكري ، فإن حياتي الأكاديمية ستتأثر سلبًا	٣٤.إن أصبت بالسكري ،فإن علاقاتي الإجتماعية ستتأثر سلبًا	٣٥.المشاكل التي تنجم عن النوع الثاني من السكري لا تستمر طويلاً	Perceived Severity	Perceived Severity overall	٣٧. اعتقد أن فرصة إصابتي بالسكري عالية	٣٨. أنا غير قلق بشأن الإصابة بالسكري	٣٩. حالتي الصحية تزيد من فرصة اصابتي بالسكري في المستقبل	Perceived susceptibility	Perceived susceptibility overall	٤١.ممارسة التمارين الرياضية بانتظام تؤخر أو تمنع الإصابة بالسكري	٤٢.تجنب زيادة الوزن لا يؤخر أو يمنع الإصابة بالسكري	٤٣.تقليل استهلاك المأكولات التي تحتوي على السكريات تؤخر أو تمنع الإصابة بالنوع الثاني من السكري
2	1	2	1	4	3	1000	3	57	158	1.58	22.8329	2	2	1	2	4	4	1	1	1	1	1	1	1	1	1	1	1	0	1	0	12	0.857143	5	5	3	5	5	5	28	4.66667	3	3	2	8	2.66667	4	2	4
2	1	2	1	3	3	900	3	72	168	1.68	25.5102	3	1	1	2	3	1	1	1	0	1	1	1	1	1	1	1	1	1	0	1	12	0.857143	4	3	2	2	2	3	16	2.66667	4	2	4	10	3.33333	4	4	4
1	1	2	1	4	3	700	2	70	180	1.8	21.6049	2	3	1	2	4	4	1	1	0	1	1	0	0	0	0	0	1	0	1	0	6	0.428571	4	4	4	4	4	5	25	4.16667	3	4	4	11	3.66667	4	3	4
2	1	1	2	4	4	3000	4	78	158	1.58	31.245	4	2	1	2	5	1	1	1	1	1	1	1	1	1	1	1	1	1	1	1	14	1	4	4	2	3	3	2	18	3	4	2	4	10	3.33333	4	4	4
1	1	2	1	3	3	500	2	78	170	1.7	26.9896	3	1	1	2	3	3	1	0	0	1	1	1	1	1	1	1	1	0	0	1	10	0.714286	5	3	3	3	2	2	18	3	4	2	3	9	3	4	3	4
2	1	2	1	5	4	1000	3	70	160	1.6	27.3437	3	2	1	1	4	3	1	1	1	1	1	1	1	1	1	1	1	1	0	1	13	0.928571	4	5	3	1	1	2	16	2.66667	5	3	3	11	3.66667	4	3	2
2	1	2	2	1	1	500	2	55	163	1.63	20.7008	2	2	1	2	3	3	1	1	1	1	1	1	1	1	1	1	1	1	1	1	14	1	5	4	3	3	2	2	19	3.16667	2	2	2	6	2	4	4	4
1	1	2	2	1	1	750	3	86	192	1.92	23.329	2	2	1	1	4	3	1	0	1	1	1	1	1	1	1	0	1	0	1	1	11	0.785714	4	3	3	2	2	3	17	2.83333	2	5	4	11	3.66667	5	3	4
2	1	2	1	3	1	4000	4	79	165	1.65	29.0174	3	3	1	1	4	4	0	0	0	1	1	1	1	0	0	1	1	1	0	1	8	0.571429	5	3	3	2	2	3	18	3	2	3	4	9	3	5	4	4
2	1	2	1	3	3	450	1	56	165	1.65	20.5693	2	1	1	2	4	3	0	0	0	1	1	1	0	1	1	0	0	0	1	0	6	0.428571	3	2	2	4	3	3	17	2.83333	2	3	3	8	2.66667	4	2	4
1	2	2	2	4	1	600	2	69	168	1.68	24.4473	2	2	1	2	4	3	1	1	1	1	1	0	1	1	1	0	1	1	0	1	11	0.785714	5	5	1	2	4	1	18	3	3	2	2	7	2.33333	4	5	4
2	1	2	1	3	1	730	2	63	163	1.63	23.7118	2	1	1	2	4	4	0	0	0	0	1	1	1	1	0	1	0	0	1	1	7	0.5	4	3	2	2	3	3	17	2.83333	2	3	3	8	2.66667	4	3	4
2	1	2	1	1	3	400	1	58	156	1.56	23.833	2	2	1	2	3	1	1	1	0	1	1	1	1	1	1	1	1	1	1	1	13	0.928571	5	3	1	4	4	2	19	3.16667	4	1	4	9	3	4	4	4
1	2	2	7	1	1	600	2	93	176	1.76	30.0232	4	1	1	1	1	1	1	1	0	1	1	1	0	1	1	0	1	0	0	0	8	0.571429	4	5	3	3	3	2	20	3.33333	3	3	4	10	3.33333	2	4	3
2	2	2	4	1	1	1590	4	100	165	1.65	36.7309	4	1	1	2	3	1	1	0	1	1	1	1	0	1	1	1	1	1	1	1	12	0.857143	5	2	2	4	4	2	19	3.16667	4	4	4	12	4	4	4	4
1	1	2	1	4	3	800	3	57	178	1.78	17.9902	1	1	1	2	1	3	1	1	1	1	1	1	0	1	1	1	1	0	1	1	12	0.857143	5	3	2	5	3	1	19	3.16667	1	5	1	7	2.33333	5	2	4
2	2	2	1	4	4	2000	4	65	162	1.62	24.7676	2	1	1	2	1	3	1	0	1	1	1	1	0	0	1	1	0	1	0	1	9	0.642857	3	2	2	1	1	4	13	2.16667	3	2	2	7	2.33333	4	4	4
2	1	2	7	1	1	400	1	57	152	1.52	24.6711	2	1	1	2	3	4	0	0	0	0	0	0	1	1	0	1	0	0	0	0	3	0.214286	3	2	2	3	3	3	16	2.66667	3	3	3	9	3	4	4	3
1	1	2	1	5	1	770	3	92	184	1.84	27.1739	3	3	1	2	5	5	0	0	1	1	0	1	1	0	0	1	1	0	0	1	7	0.5	3	3	4	2	2	3	17	2.83333	2	4	1	7	2.33333	5	4	5
2	2	3	4	1	1	250	1	65	167	1.67	23.3067	2	1	1	2	4	4	1	0	1	1	1	1	1	1	1	0	1	0	1	0	10	0.714286	4	3	3	3	3	3	19	3.16667	3	3	3	9	3	4	3	3
2	1	2	7	4	3	500	2	48	164	1.64	17.8465	1	1	1	2	4	1	1	0	1	0	1	0	1	0	0	0	1	0	0	1	6	0.428571	3	2	4	2	2	3	16	2.66667	2	5	2	9	3	3	3	3
2	1	2	1	4	4	770	3	59	168	1.68	20.9042	2	3	1	2	4	4	1	1	1	1	1	1	1	1	1	1	1	0	1	1	13	0.928571	4	4	3	3	4	2	20	3.33333	3	4	2	9	3	4	4	4
2	1	1	2	4	4	1000	3	75	158	1.58	30.0433	4	3	1	2	4	1	1	0	1	0	1	1	1	1	0	0	1	1	0	1	9	0.642857	4	3	3	3	1	3	17	2.83333	1	1	2	4	1.33333	3	2	2
2	1	3	7	1	1	700	2	55	159	1.59	21.7555	2	1	1	2	3	5	0	0	0	0	0	0	1	1	0	0	1	1	0	1	5	0.357143	5	3	3	3	3	3	20	3.33333	2	3	1	6	2	5	1	5
1	1	2	2	1	4	1200	4	73	173	1.73	24.3911	2	2	1	2	3	4	1	1	1	1	1	1	1	1	1	1	1	1	0	1	13	0.928571	5	4	2	2	1	2	16	2.66667	3	4	2	9	3	4	4	4
2	1	1	2	4	3	700	2	47	163	1.63	17.6898	1	2	1	2	1	1	1	0	1	1	1	1	1	1	1	1	1	1	1	1	13	0.928571	4	3	3	2	2	2	16	2.66667	1	4	2	7	2.33333	5	5	3
1	1	2	2	5	4	3000	4	90	176	1.76	29.0548	3	2	1	2	3	3	1	1	1	1	1	1	1	1	1	1	1	1	0	1	13	0.928571	4	4	4	2	1	2	17	2.83333	3	4	3	10	3.33333	5	4	2
2	1	2	2	4	5	1200	4	48	158	1.58	19.2277	2	2	1	2	3	3	1	0	1	1	1	1	1	1	1	1	1	1	1	1	13	0.928571	3	3	3	2	2	3	16	2.66667	1	3	2	6	2	5	5	5
1	1	2	2	4	4	2000	4	100	180	1.8	30.8642	4	2	1	2	1	5	1	0	1	1	1	1	1	1	1	1	1	1	0	1	12	0.857143	4	2	2	3	3	2	16	2.66667	3	3	4	10	3.33333	3	3	4
2	2	2	1	1	1	700	2	73	158	1.58	29.2421	3	1	1	2	3	1	1	0	0	0	1	1	0	1	0	1	1	0	0	1	7	0.5	3	3	4	3	2	3	18	3	3	3	3	9	3	3	3	3
1	1	2	2	1	3	1500	4	78	175	1.75	25.4694	3	2	1	2	4	3	1	0	1	1	1	1	1	1	1	1	1	1	1	1	13	0.928571	2	3	2	2	1	3	13	2.16667	4	3	2	9	3	4	4	5
1	1	2	1	5	4	2000	4	80	170	1.7	27.6817	3	2	1	2	5	4	1	0	0	0	1	1	1	1	1	0	1	0	0	0	7	0.5	4	2	5	3	1	5	20	3.33333	2	5	3	10	3.33333	4	2	4
2	1	2	2	5	4	600	2	50	163	1.63	18.8189	2	1	1	2	1	3	1	1	1	1	1	1	1	1	1	1	1	1	1	1	14	1	2	4	5	1	1	2	15	2.5	3	4	2	9	3	4	5	5
1	1	2	2	5	4	5000	4	88	181	1.81	26.8612	3	2	1	2	4	5	0	0	1	1	1	1	1	1	1	1	1	1	1	1	12	0.857143	5	2	2	4	2	2	17	2.83333	2	4	2	8	2.66667	4	4	4
2	1	2	2	3	3	2000	4	61	176	1.76	19.6927	2	2	1	2	5	5	1	1	1	1	1	1	1	1	1	1	1	1	0	1	13	0.928571	5	4	1	1	1	2	14	2.33333	1	5	1	7	2.33333	5	5	5
2	1	1	1	4	4	1000	3	53	160	1.6	20.7031	2	2	1	1	4	1	1	1	1	1	1	1	1	1	1	1	1	1	0	1	13	0.928571	5	4	4	1	1	2	17	2.83333	5	2	2	9	3	5	4	5
1	1	2	1	3	1	800	3	87	180	1.8	26.8519	3	1	1	1	3	3	1	1	0	1	1	1	0	1	1	0	1	1	0	0	9	0.642857	3	4	2	3	3	2	17	2.83333	3	2	4	9	3	3	3	4
2	1	1	1	4	3	700	2	65	160	1.6	25.3906	3	1	1	1	3	3	1	1	0	1	1	0	1	1	1	1	1	0	1	0	10	0.714286	4	3	2	4	4	2	19	3.16667	3	2	4	9	3	4	3	4
1	1	1	1	1	3	800	3	85	190	1.9	23.5457	2	1	1	1	4	3	1	1	0	1	1	1	0	1	1	0	1	1	0	0	9	0.642857	4	4	1	5	4	1	19	3.16667	4	2	3	9	3	4	2	3
2	1	1	2	3	1	2000	4	64	164	1.64	23.7954	2	2	1	2	4	5	1	1	1	1	1	1	1	1	1	1	1	1	1	1	14	1	4	5	3	5	4	2	23	3.83333	2	4	2	8	2.66667	5	4	4
2	2	1	1	1	1	650	2	69	160	1.6	26.9531	3	3	1	2	3	3	1	1	0	1	1	1	0	1	1	1	1	0	1	0	10	0.714286	5	5	1	4	4	2	21	3.5	4	4	3	11	3.66667	4	3	4
2	1	1	2	5	4	5000	4	55	180	1.8	16.9753	1	2	1	2	5	4	1	1	1	1	1	1	1	1	1	1	1	1	1	1	14	1	5	5	2	2	2	2	18	3	1	4	2	7	2.33333	5	3	5
2	1	2	1	1	1	700	2	45	155	1.55	18.7305	2	1	1	2	4	5	0	0	0	0	0	1	0	0	0	0	0	0	0	1	2	0.142857	3	2	4	1	1	3	14	2.33333	2	3	3	8	2.66667	5	4	3
2	1	2	2	4	4	700	2	78	161	1.61	30.0914	4	2	1	1	3	1	1	1	1	1	1	1	1	1	1	1	1	1	1	1	14	1	2	5	3	4	4	1	19	3.16667	2	4	2	8	2.66667	5	4	5
2	1	2	2	4	4	730	2	65	165	1.65	23.8751	2	2	1	2	4	4	1	1	1	0	1	1	1	1	1	1	1	1	0	1	12	0.857143	3	4	2	4	4	2	19	3.16667	4	4	4	12	4	4	2	4
2	1	1	2	1	3	730	2	60	165	1.65	22.0386	2	2	1	2	3	3	1	0	1	1	1	1	1	1	1	0	1	0	1	0	10	0.714286	5	5	5	5	5	5	30	5	5	5	5	15	5	5	1	5
2	1	2	2	4	4	1500	4	53	162	1.62	20.1951	2	2	1	2	1	1	1	0	1	1	1	1	0	1	1	0	1	1	1	1	11	0.785714	5	3	3	3	3	4	21	3.5	3	3	3	9	3	4	2	3
1	1	2	1	1	3	560	2	100	181	1.81	30.5241	4	1	1	2	4	5	1	1	0	1	1	1	0	1	1	1	1	0	1	0	10	0.714286	4	5	2	2	2	1	16	2.66667	5	2	4	11	3.66667	2	2	2
1	1	2	2	5	4	1500	4	89	186	1.86	25.7255	3	2	1	1	3	3	1	1	1	1	1	1	1	1	1	1	1	1	1	1	14	1	5	5	3	3	3	1	20	3.33333	3	3	2	8	2.66667	5	4	4
2	1	1	2	4	4	950	3	65	178	1.78	20.5151	2	1	1	2	3	4	1	1	0	1	1	1	0	1	1	0	1	1	1	0	10	0.714286	4	4	1	4	4	4	21	3.5	3	2	4	9	3	4	2	4
1	2	1	2	1	3	780	3	67	184	1.84	19.7897	2	1	1	1	3	4	1	1	0	1	1	1	1	1	1	0	1	0	0	0	9	0.642857	5	4	1	5	4	5	24	4	3	1	5	9	3	4	4	5
2	1	2	1	4	1	730	2	60	165	1.65	22.0386	2	3	1	2	3	3	1	0	1	1	1	1	1	1	1	0	1	1	1	1	12	0.857143	4	2	5	1	1	3	16	2.66667	1	5	5	11	3.66667	4	2	5
1	1	3	2	1	3	600	2	76	188	1.88	21.5029	2	2	1	2	3	5	1	0	1	1	1	1	1	1	1	1	1	1	1	1	13	0.928571	4	3	4	2	1	2	16	2.66667	1	4	1	6	2	5	5	5
2	1	3	1	4	3	800	3	60	155	1.55	24.974	2	1	1	2	4	4	1	0	1	1	1	0	1	1	1	0	1	0	1	0	9	0.642857	4	4	2	5	5	4	24	4	4	3	3	10	3.33333	3	2	4
2	1	2	2	4	4	360	1	68	165	1.65	24.977	2	1	1	2	1	1	0	1	1	1	1	0	0	1	1	0	1	0	0	1	8	0.571429	4	3	4	5	1	4	21	3.5	4	4	3	11	3.66667	5	4	3
2	1	2	1	1	1	350	1	71	162	1.62	27.0538	3	1	1	1	1	1	1	0	1	1	1	1	1	1	1	0	1	0	1	0	10	0.714286	5	3	2	3	2	3	18	3	3	3	3	9	3	2	4	2
2	2	2	1	1	1	400	1	57	160	1.6	22.2656	2	2	1	2	5	3	1	1	0	1	1	1	0	1	1	1	1	0	1	1	11	0.785714	4	4	2	2	2	2	16	2.66667	3	2	4	9	3	4	2	4
2	1	1	1	4	5	950	3	65	170	1.7	22.4913	2	1	1	2	4	3	1	1	0	1	1	1	0	1	1	0	1	1	1	0	10	0.714286	4	4	1	4	4	2	19	3.16667	3	2	5	10	3.33333	5	1	5
1	1	1	1	1	3	850	3	65	170	1.7	22.4913	2	2	1	1	4	4	0	0	0	1	1	1	1	1	1	0	1	0	1	0	8	0.571429	4	4	2	4	4	2	20	3.33333	3	3	5	11	3.66667	4	3	4
2	2	3	1	1	1	200	1	64	155	1.55	26.6389	3	2	1	2	4	3	0	1	1	1	1	1	1	1	1	1	1	1	1	1	13	0.928571	5	3	2	1	1	2	14	2.33333	2	4	3	9	3	5	5	5
2	2	2	7	1	1	800	3	70	168	1.68	24.8016	2	3	1	2	4	3	0	0	1	1	1	1	0	1	1	1	1	1	1	1	11	0.785714	4	2	4	2	2	4	18	3	2	4	2	8	2.66667	4	4	4
2	1	2	2	4	3	1000	3	56	160	1.6	21.875	2	2	1	2	4	3	1	0	1	1	1	1	1	1	1	1	1	1	0	1	12	0.857143	4	3	2	3	3	2	17	2.83333	3	2	3	8	2.66667	5	4	4
2	1	1	2	1	4	2500	4	59	154	1.54	24.8777	2	2	1	2	3	3	1	1	1	1	1	0	0	1	1	0	1	1	0	1	10	0.714286	1	4	1	2	2	4	14	2.33333	4	2	2	8	2.66667	4	5	4
1	1	2	2	4	4	1500	4	88	166	1.66	31.935	4	2	1	2	1	1	1	0	1	1	1	1	1	1	1	0	1	1	0	0	10	0.714286	4	2	4	2	2	2	16	2.66667	5	2	2	9	3	4	3	3
2	1	2	2	1	4	900	3	54	170	1.7	18.6851	2	1	1	2	4	4	0	0	0	1	1	1	0	0	1	1	1	0	1	1	8	0.571429	4	4	4	1	1	3	17	2.83333	3	2	3	8	2.66667	3	4	4
2	1	2	2	5	4	1200	4	58	155	1.55	24.1415	2	2	1	2	4	3	1	1	1	1	1	1	1	1	1	1	1	1	1	1	14	1	4	3	2	2	2	1	14	2.33333	3	2	2	7	2.33333	5	4	5
1	1	2	7	1	3	600	2	89	176	1.76	28.7319	3	3	1	1	1	1	1	1	1	1	1	1	0	1	1	1	1	0	0	0	10	0.714286	4	5	2	4	4	1	20	3.33333	5	1	5	11	3.66667	4	3	4
2	1	2	2	4	3	1100	3	72	164	1.64	26.7698	3	1	1	2	1	3	1	0	1	1	0	1	1	0	1	1	1	1	0	1	10	0.714286	4	4	4	2	2	3	19	3.16667	4	4	3	11	3.66667	4	4	4
2	1	2	1	4	4	800	3	55	160	1.6	21.4844	2	2	1	2	4	1	1	1	1	1	1	1	1	1	0	0	1	1	1	1	12	0.857143	3	4	3	2	2	3	17	2.83333	2	4	2	8	2.66667	4	4	4
2	1	2	1	3	1	800	3	54	168	1.68	19.1327	2	2	1	2	5	5	1	1	0	1	1	1	0	1	1	0	0	0	1	0	8	0.571429	4	4	1	3	3	3	18	3	1	4	4	9	3	4	4	4
2	1	2	1	5	4	950	3	60	162	1.62	22.8624	2	3	1	2	3	3	1	1	0	1	1	0	1	1	1	0	1	0	1	1	10	0.714286	4	4	2	3	3	3	19	3.16667	1	1	2	4	1.33333	4	2	4
2	1	2	1	3	3	500	2	65	160	1.6	25.3906	3	1	1	2	3	3	1	0	1	1	1	1	1	1	1	1	1	0	0	1	11	0.785714	5	5	3	3	2	3	21	3.5	4	3	4	11	3.66667	4	3	5
2	1	2	2	4	4	1000	3	68	174	1.74	22.46	2	2	1	2	4	1	1	1	1	1	1	1	1	1	1	1	1	1	1	1	14	1	4	4	2	2	2	3	17	2.83333	3	3	3	9	3	5	4	3
1	1	2	1	4	4	3500	4	94	178	1.78	29.668	3	1	1	2	3	3	0	0	1	0	1	1	0	1	0	1	0	0	0	0	5	0.357143	3	2	3	2	2	2	14	2.33333	3	3	3	9	3	4	3	4
1	1	2	7	1	1	750	3	67	160	1.6	26.1719	3	1	1	1	4	4	0	0	0	1	1	1	1	1	1	0	1	0	1	0	8	0.571429	3	3	2	5	5	2	20	3.33333	4	2	4	10	3.33333	4	2	4
2	1	1	7	3	1	780	3	50	167	1.67	17.9282	1	1	1	2	4	5	0	0	0	1	1	1	1	1	1	0	1	0	1	0	8	0.571429	3	2	3	2	2	4	16	2.66667	3	3	4	10	3.33333	4	2	4
2	1	3	7	3	3	800	3	68	155	1.55	28.3039	3	1	1	1	3	4	1	0	1	1	1	1	1	1	1	0	1	0	1	0	10	0.714286	4	4	4	5	5	4	26	4.33333	3	1	4	8	2.66667	4	2	4
1	1	2	7	1	4	700	2	70	190	1.9	19.3906	2	1	1	1	4	4	1	0	1	1	1	1	1	1	1	0	1	0	1	0	10	0.714286	4	4	1	4	4	1	18	3	4	2	4	10	3.33333	4	2	4
2	1	2	7	3	4	800	3	70	160	1.6	27.3437	3	1	1	2	4	4	1	1	1	1	1	1	1	1	1	0	1	0	1	0	11	0.785714	5	5	1	5	5	5	26	4.33333	5	5	5	15	5	4	2	4
2	1	2	4	1	1	270	1	45	150	1.5	20	2	1	1	2	3	1	0	0	0	0	0	0	0	0	0	0	1	0	0	0	1	0.0714286	4	3	2	4	3	3	19	3.16667	2	2	2	6	2	4	3	4
2	1	2	4	1	1	240	1	63	157	1.57	25.5588	3	3	1	2	3	3	1	0	1	0	1	0	0	1	1	0	0	0	1	1	7	0.5	5	3	3	2	2	3	18	3	2	4	2	8	2.66667	4	3	4
2	1	2	2	4	3	300	1	57	159	1.59	22.5466	2	2	1	2	4	1	1	0	1	1	1	1	1	1	1	0	1	1	1	1	12	0.857143	5	4	2	3	3	4	21	3.5	4	2	2	8	2.66667	4	4	4
1	1	3	1	4	1	500	2	77	171	1.71	26.3329	3	2	1	1	3	4	0	0	1	1	1	1	1	1	1	1	1	0	1	1	11	0.785714	4	2	3	3	3	3	18	3	2	4	2	8	2.66667	5	4	4
2	1	2	4	4	1	350	1	68	156	1.56	27.9421	3	1	1	1	5	5	1	0	0	0	1	1	0	1	1	0	1	0	0	0	6	0.428571	4	2	4	4	1	3	18	3	4	4	2	10	3.33333	5	3	5
1	1	2	7	4	4	1500	4	76	183	1.83	22.694	2	1	1	1	1	4	0	0	0	0	0	0	0	0	0	0	0	0	0	0	0	0	5	4	1	2	1	3	16	2.66667	3	3	5	11	3.66667	5	3	3
2	1	2	2	4	3	730	2	65	165	1.65	23.8751	2	2	1	2	3	5	1	1	1	1	1	1	1	1	1	1	1	1	0	1	13	0.928571	4	5	2	4	3	1	19	3.16667	3	3	2	8	2.66667	5	5	5
2	2	1	7	1	1	750	3	57	165	1.65	20.9366	2	2	1	2	4	3	1	1	1	1	1	1	1	1	1	1	1	0	1	1	13	0.928571	4	4	2	2	2	2	16	2.66667	2	3	2	7	2.33333	4	2	4
2	2	2	1	1	1	200	1	80	155	1.55	33.2986	4	3	1	2	3	3	0	0	0	0	1	1	1	0	0	0	1	0	1	1	6	0.428571	3	3	2	2	2	3	15	2.5	3	3	3	9	3	4	2	4
2	1	2	2	4	4	10000	4	120	176	1.76	38.7397	4	2	1	2	3	1	1	1	1	1	1	1	1	1	1	1	1	1	0	1	13	0.928571	4	5	2	1	1	1	14	2.33333	4	1	4	9	3	5	4	4
2	2	2	4	1	1	600	2	68	159	1.59	26.8977	3	1	1	2	3	1	0	1	0	1	1	1	1	1	1	0	1	1	0	1	10	0.714286	1	2	4	2	2	2	13	2.16667	3	2	3	8	2.66667	4	4	5
2	1	2	1	1	1	350	1	79	158	1.58	31.6456	4	3	1	2	4	4	0	0	1	0	0	1	1	1	0	1	1	1	0	1	8	0.571429	5	3	2	2	2	3	17	2.83333	2	3	3	8	2.66667	4	2	4
2	1	2	2	4	5	1000	3	65	160	1.6	25.3906	3	3	1	2	3	1	1	1	1	1	1	1	1	1	1	1	1	1	0	1	13	0.928571	4	4	2	4	4	2	20	3.33333	2	3	4	9	3	4	4	4
2	1	2	2	4	1	700	2	50	162	1.62	19.052	2	2	1	2	3	3	1	1	1	0	1	1	1	1	1	1	1	1	0	1	12	0.857143	4	4	3	2	2	2	17	2.83333	3	3	2	8	2.66667	4	4	4
2	1	2	1	1	1	400	1	60	170	1.7	20.7612	2	1	1	2	5	3	1	1	0	1	1	0	1	1	1	1	0	1	0	1	10	0.714286	4	3	4	3	2	3	19	3.16667	3	5	5	13	4.33333	3	3	3
1	1	2	2	4	1	1000	3	96	174	1.74	31.7083	4	2	1	1	1	1	1	1	1	1	1	0	1	1	1	1	1	0	0	1	11	0.785714	4	5	2	2	2	4	19	3.16667	5	3	3	11	3.66667	4	2	2
1	1	2	4	1	1	400	1	64	176	1.76	20.6612	2	3	1	1	1	1	1	0	0	1	1	1	0	1	1	0	1	0	1	0	8	0.571429	4	5	4	2	2	4	21	3.5	5	2	4	11	3.66667	2	2	2
1	1	1	4	1	1	370	1	100	180	1.8	30.8642	4	3	1	2	3	1	0	0	0	1	1	1	1	1	1	1	1	0	0	1	9	0.642857	1	1	5	1	1	5	14	2.33333	1	5	1	7	2.33333	4	4	4
2	2	2	4	3	3	500	2	56	163	1.63	21.0772	2	1	1	1	3	5	1	1	0	1	1	1	0	1	1	0	0	0	0	0	7	0.5	4	4	3	2	1	1	15	2.5	2	2	2	6	2	5	5	4
2	1	2	4	3	3	1200	4	59	163	1.63	22.2063	2	3	1	2	3	3	1	1	0	1	1	1	1	1	0	0	1	1	0	1	10	0.714286	3	3	4	2	2	4	18	3	3	3	4	10	3.33333	3	2	4
2	2	2	4	1	1	320	1	84	152	1.52	36.3573	4	1	1	2	4	3	0	1	0	1	1	1	0	0	0	0	0	0	0	0	4	0.285714	4	4	4	2	2	4	20	3.33333	3	4	2	9	3	4	4	4
2	2	2	4	1	1	700	2	75	170	1.7	25.9516	3	1	1	2	5	5	0	0	0	1	0	1	1	1	0	1	1	1	0	1	8	0.571429	1	2	4	2	2	5	16	2.66667	2	4	2	8	2.66667	4	4	4
1	1	2	2	3	3	670	2	97	186	1.86	28.0379	3	2	1	1	4	5	1	1	1	1	1	1	1	1	1	1	1	1	1	1	14	1	3	4	2	2	2	2	15	2.5	3	2	4	9	3	5	4	4
1	1	2	2	3	3	750	3	78	184	1.84	23.0388	2	2	1	2	3	3	1	1	1	1	1	1	1	1	1	1	1	1	1	1	14	1	5	4	2	4	4	4	23	3.83333	3	2	4	9	3	4	3	4
2	2	2	4	1	1	300	1	42	156	1.56	17.2584	1	3	1	1	3	1	0	0	0	1	1	1	1	1	1	1	1	1	1	1	11	0.785714	4	4	2	2	2	4	18	3	4	2	4	10	3.33333	4	2	4
2	1	2	7	1	3	400	1	54	150	1.5	24	2	3	1	2	5	4	0	0	1	1	1	0	0	1	0	0	1	0	1	0	6	0.428571	4	4	2	2	2	2	16	2.66667	2	2	2	6	2	4	4	4
1	1	1	2	1	1	500	2	93	186	1.86	26.8817	3	2	1	2	3	3	1	1	1	1	1	1	1	1	1	1	1	1	1	0	13	0.928571	4	5	3	2	1	1	16	2.66667	1	5	2	8	2.66667	5	5	4
2	2	2	4	1	1	450	1	56	155	1.55	23.3091	2	3	1	2	3	1	1	1	0	1	1	1	1	1	1	0	1	0	0	1	10	0.714286	5	5	4	2	2	2	20	3.33333	1	5	1	7	2.33333	5	1	5
1	1	2	2	4	4	2000	4	78	172	1.72	26.3656	3	2	1	2	4	5	1	0	1	1	1	1	1	1	1	1	1	1	0	0	11	0.785714	5	2	2	2	2	2	15	2.5	4	5	4	13	4.33333	4	2	4
1	1	1	2	5	5	2000	4	86	192	1.92	23.329	2	2	1	2	5	5	1	1	1	1	1	1	1	1	1	1	1	1	1	0	13	0.928571	3	5	3	3	3	2	19	3.16667	2	3	2	7	2.33333	5	5	5
1	1	2	2	3	3	700	2	94	176	1.76	30.3461	4	2	1	1	3	3	1	0	1	1	1	1	0	1	1	1	1	1	1	0	11	0.785714	4	2	4	2	2	3	17	2.83333	4	2	4	10	3.33333	5	5	4
2	1	2	1	1	3	400	1	43	151	1.51	18.8588	2	3	1	1	1	3	0	1	1	1	1	1	1	1	1	0	1	0	0	0	9	0.642857	4	4	4	2	2	4	20	3.33333	1	4	2	7	2.33333	5	4	4
2	1	2	1	4	4	5000	4	79	164	1.64	29.3724	3	2	1	1	5	3	1	1	1	1	0	1	1	1	1	1	0	1	0	1	11	0.785714	4	4	3	2	2	2	17	2.83333	3	3	3	9	3	3	3	4
2	1	2	1	4	4	500	2	54	154	1.54	22.7694	2	2	1	2	3	3	1	1	0	1	1	1	1	1	1	1	1	1	1	1	13	0.928571	5	4	2	2	2	1	16	2.66667	2	3	3	8	2.66667	5	5	5
2	2	2	2	4	4	800	3	50	154	1.54	21.0828	2	2	1	2	3	3	1	1	1	0	0	1	1	1	1	0	1	1	1	1	11	0.785714	4	4	3	4	4	3	22	3.66667	3	3	2	8	2.66667	4	2	3
2	2	2	2	4	1	500	2	82	163	1.63	30.863	4	2	1	2	4	4	1	0	1	1	1	1	1	1	1	0	1	1	1	1	12	0.857143	5	2	1	2	2	3	15	2.5	4	1	4	9	3	4	2	4
1	1	2	1	1	1	350	1	98	187	1.87	28.0248	3	1	1	1	1	1	0	0	0	1	0	1	1	0	0	0	1	0	0	0	4	0.285714	5	2	4	2	2	4	19	3.16667	2	4	2	8	2.66667	4	2	2
2	1	1	1	4	1	1000	3	43	158	1.58	17.2248	1	1	1	2	3	3	1	1	1	1	1	1	0	1	1	1	0	1	0	1	11	0.785714	5	5	2	5	5	2	24	4	1	5	1	7	2.33333	3	4	3
2	1	1	2	4	4	1200	4	86	154	1.54	36.2624	4	3	1	2	1	3	1	1	1	1	1	1	1	1	1	1	1	1	1	1	14	1	5	4	2	5	2	1	19	3.16667	4	2	4	10	3.33333	5	5	5
2	2	1	2	1	1	1000	3	60	160	1.6	23.4375	2	2	1	2	3	1	1	1	1	1	1	1	1	1	1	1	1	1	1	1	14	1	5	4	2	4	4	4	23	3.83333	2	2	4	8	2.66667	4	2	4
2	2	1	2	1	1	500	2	62	158	1.58	24.8358	2	2	1	2	4	3	1	1	1	1	1	1	1	1	1	1	1	1	0	1	13	0.928571	4	3	2	3	2	2	16	2.66667	3	3	2	8	2.66667	4	2	4
2	2	1	4	5	4	1500	4	70	168	1.68	24.8016	2	1	1	2	4	1	1	1	1	1	1	1	1	1	1	1	1	1	1	1	14	1	4	4	2	3	2	2	17	2.83333	4	2	3	9	3	4	4	5
2	2	1	2	1	4	1000	3	56	158	1.58	22.4323	2	1	1	2	3	1	0	0	1	1	1	1	1	0	1	0	1	0	0	0	7	0.5	4	4	2	2	2	3	17	2.83333	3	2	2	7	2.33333	4	4	4
2	1	1	1	3	1	500	2	65	157	1.57	26.3702	3	1	1	2	3	3	1	0	1	1	1	1	1	1	1	1	1	1	1	1	13	0.928571	5	3	2	3	3	2	18	3	3	2	3	8	2.66667	4	4	4
2	1	1	1	4	4	730	2	64	164	1.64	23.7954	2	2	1	2	4	3	0	0	1	1	1	1	1	1	1	1	1	1	0	1	11	0.785714	4	3	2	4	4	3	20	3.33333	3	2	3	8	2.66667	4	4	4
1	1	1	2	4	1	500	2	77	177	1.77	24.5779	2	3	1	1	4	4	0	0	0	0	1	1	1	0	1	0	1	0	0	1	6	0.428571	4	3	2	3	3	3	18	3	2	3	4	9	3	3	4	4
2	1	1	2	4	1	1500	4	58	167	1.67	20.7967	2	2	1	2	4	1	1	1	1	1	1	1	1	1	1	1	1	0	1	1	13	0.928571	4	4	2	3	3	2	18	3	3	3	4	10	3.33333	4	4	4
2	1	2	2	1	3	500	2	60	162	1.62	22.8624	2	1	1	2	3	3	1	1	1	1	1	1	1	1	1	1	1	1	1	1	14	1	4	4	4	4	3	3	22	3.66667	1	3	1	5	1.66667	5	5	5
2	1	1	1	1	3	730	2	73	169	1.69	25.5593	3	2	1	2	4	3	1	1	1	1	1	1	1	1	1	1	1	1	1	1	14	1	3	4	3	2	2	2	16	2.66667	3	3	3	9	3	5	2	4
2	1	2	1	4	4	730	2	75	165	1.65	27.5482	3	2	1	2	3	3	1	0	1	1	1	1	1	1	1	0	1	1	1	1	12	0.857143	2	2	4	1	2	2	13	2.16667	3	3	4	10	3.33333	4	2	4
1	1	2	7	1	1	350	1	110	181	1.81	33.5765	4	3	1	1	1	1	0	0	1	1	1	1	1	1	0	0	1	0	0	0	7	0.5	4	4	3	2	2	3	18	3	4	2	4	10	3.33333	2	2	2
2	1	2	4	3	1	500	2	42	167	1.67	15.0597	1	3	1	1	1	1	1	1	1	1	1	1	1	1	1	1	1	0	1	0	12	0.857143	5	4	4	2	2	2	19	3.16667	2	5	1	8	2.66667	5	4	5
2	2	1	4	1	1	350	1	67	150	1.5	29.7778	3	1	1	2	4	1	1	1	0	1	1	1	0	1	1	1	1	1	0	0	10	0.714286	5	5	2	5	5	2	24	4	4	2	4	10	3.33333	4	2	4
1	1	2	4	1	1	250	1	86	189	1.89	24.0755	2	1	1	1	1	4	0	1	1	1	1	1	1	1	1	0	1	0	1	0	10	0.714286	4	4	3	2	4	2	19	3.16667	2	4	3	9	3	4	4	4
2	1	1	4	1	3	400	1	75	162	1.62	28.578	3	1	1	2	5	3	1	0	1	1	1	1	1	1	1	1	1	0	1	0	11	0.785714	2	3	4	4	4	4	21	3.5	2	4	2	8	2.66667	4	4	4
1	1	2	7	3	3	490	1	89	176	1.76	28.7319	3	3	1	1	4	4	1	0	1	1	1	1	1	1	1	0	1	1	1	0	11	0.785714	1	2	4	2	2	4	15	2.5	2	4	3	9	3	4	4	4
1	1	1	7	4	1	450	1	59	167	1.67	21.1553	2	3	1	1	1	1	0	0	0	1	1	1	0	1	1	0	1	1	1	0	8	0.571429	2	2	4	1	1	5	15	2.5	1	4	1	6	2	4	4	4
1	1	1	7	1	1	700	2	100	183	1.83	29.8606	3	1	1	1	1	4	1	0	1	1	1	1	1	1	1	0	1	0	1	0	10	0.714286	5	5	1	5	5	1	22	3.66667	4	1	5	10	3.33333	4	4	4
1	1	2	7	3	1	600	2	67	181	1.81	20.4511	2	3	1	1	3	1	1	1	0	1	1	1	1	1	1	0	1	0	1	0	10	0.714286	2	2	4	2	1	2	13	2.16667	1	4	2	7	2.33333	4	4	4
1	1	2	7	1	1	500	2	80	190	1.9	22.1607	2	1	1	1	1	4	0	1	1	1	1	1	1	1	1	1	1	0	1	0	11	0.785714	4	4	3	2	4	2	19	3.16667	2	4	2	8	2.66667	4	4	4
1	1	2	1	3	1	900	3	95	167	1.67	34.0636	4	1	1	1	1	3	1	0	1	1	1	1	0	1	0	0	1	1	1	0	9	0.642857	4	4	2	4	4	2	20	3.33333	2	4	2	8	2.66667	4	4	4
1	1	2	1	4	3	4000	4	70	180	1.8	21.6049	2	1	1	1	4	5	1	0	1	1	1	1	0	1	1	0	1	0	1	0	9	0.642857	2	4	4	2	2	3	17	2.83333	1	4	1	6	2	5	5	5
1	1	1	1	1	3	700	2	100	169	1.69	35.0128	4	2	1	2	3	4	0	1	1	1	1	1	1	1	1	0	1	1	1	0	11	0.785714	4	4	2	3	3	2	18	3	4	2	3	9	3	4	4	4
1	1	1	1	5	4	1000	3	80	170	1.7	27.6817	3	1	1	1	3	4	1	0	1	1	1	1	1	1	1	1	1	0	1	0	11	0.785714	5	4	3	2	2	2	18	3	2	4	2	8	2.66667	5	4	5
1	1	2	1	3	3	600	2	68	187	1.87	19.4458	2	3	1	2	4	4	1	1	1	1	1	1	1	1	1	1	1	1	1	0	13	0.928571	4	4	2	5	2	2	19	3.16667	3	2	2	7	2.33333	5	4	4
1	1	1	1	4	4	600	2	80	181	1.81	24.4193	2	1	1	2	5	5	1	0	1	1	1	1	1	1	1	1	1	0	1	0	11	0.785714	5	4	2	4	2	2	19	3.16667	2	2	3	7	2.33333	5	4	4
2	1	2	2	1	3	3000	4	66	154	1.54	27.8293	3	2	1	2	4	3	1	0	1	1	1	1	1	1	1	1	1	1	0	1	12	0.857143	2	2	4	2	2	2	14	2.33333	2	3	5	10	3.33333	2	4	5
2	1	2	4	4	4	600	2	76	162	1.62	28.959	3	3	1	2	5	3	0	1	1	1	0	1	1	1	1	0	1	0	0	0	8	0.571429	2	2	4	2	1	4	15	2.5	2	2	2	6	2	5	4	4
2	1	1	4	1	1	500	2	50	141	1.41	25.1496	3	3	1	1	5	1	1	0	1	1	1	1	0	1	1	0	1	1	0	0	9	0.642857	5	5	1	4	5	2	22	3.66667	3	4	2	9	3	5	4	4
2	1	1	4	3	1	500	2	60	151	1.51	26.3146	3	3	1	2	4	3	1	0	1	1	0	1	0	1	0	0	1	0	1	0	7	0.5	4	4	2	2	2	4	18	3	2	2	2	6	2	5	4	4
2	1	2	4	1	1	480	1	56	161	1.61	21.6041	2	3	1	1	5	5	1	1	1	1	1	1	0	1	1	1	1	0	1	0	11	0.785714	5	4	4	1	1	2	17	2.83333	2	2	2	6	2	5	5	5
2	2	2	4	1	3	250	1	98	160	1.6	38.2812	4	1	1	2	3	1	0	1	1	1	1	1	1	1	1	0	1	0	0	0	9	0.642857	1	4	4	2	1	4	16	2.66667	2	4	2	8	2.66667	3	2	4
1	1	2	7	4	1	600	2	60	176	1.76	19.3698	2	3	1	1	1	4	1	1	1	1	1	1	1	1	1	1	1	0	1	0	12	0.857143	5	5	2	4	4	2	22	3.66667	2	4	2	8	2.66667	5	4	4
1	1	1	7	1	3	500	2	78	197	1.97	20.0984	2	1	1	1	4	5	0	1	1	1	1	0	0	1	1	0	1	0	1	0	8	0.571429	4	2	3	5	2	2	18	3	1	4	2	7	2.33333	5	2	2
1	1	1	7	3	4	700	2	75	174	1.74	24.7721	2	3	1	2	5	5	1	0	1	1	1	1	1	1	1	1	1	0	1	0	11	0.785714	2	4	4	2	1	4	17	2.83333	2	4	2	8	2.66667	4	4	4
1	1	1	4	3	1	600	2	76	176	1.76	24.5351	2	3	1	2	4	5	1	1	1	1	1	1	1	1	1	1	1	0	1	0	12	0.857143	5	5	2	5	5	1	23	3.83333	4	2	2	8	2.66667	4	4	4
1	1	2	4	1	3	600	2	78	180	1.8	24.0741	2	1	1	1	4	4	1	1	1	1	1	1	1	1	1	0	0	0	1	0	10	0.714286	4	4	2	2	2	2	16	2.66667	4	2	3	9	3	5	4	5
2	1	1	7	4	3	300	1	100	167	1.67	35.8564	4	3	1	2	3	1	1	0	1	0	1	1	1	1	1	1	1	1	0	1	11	0.785714	5	4	1	1	2	2	15	2.5	4	4	4	12	4	4	2	4
1	1	1	2	4	3	800	3	75	172	1.72	25.3515	3	2	1	2	4	1	1	0	1	1	1	1	1	1	1	1	1	1	0	1	12	0.857143	4	2	3	2	2	2	15	2.5	2	4	2	8	2.66667	4	4	4
2	1	2	2	4	3	730	2	64	173	1.73	21.3839	2	3	1	2	3	1	0	0	0	0	0	1	0	0	0	0	1	0	0	1	3	0.214286	4	2	2	4	3	3	18	3	2	3	2	7	2.33333	4	4	4
2	1	2	2	4	5	2000	4	70	160	1.6	27.3437	3	3	1	2	4	1	0	0	1	1	1	1	0	1	0	1	1	1	1	1	10	0.714286	4	3	3	2	2	3	17	2.83333	2	4	2	8	2.66667	4	4	4
1	1	2	2	5	5	1000	3	65	171	1.71	22.2291	2	2	1	2	4	4	1	1	1	0	1	1	1	1	1	1	1	0	0	1	11	0.785714	4	4	2	3	4	2	19	3.16667	3	2	3	8	2.66667	5	5	5
2	1	2	2	5	5	800	3	45	170	1.7	15.5709	1	2	1	2	3	1	0	0	1	1	1	1	1	1	1	1	1	1	0	1	11	0.785714	4	2	3	3	2	2	16	2.66667	2	4	2	8	2.66667	4	4	5
1	1	2	2	4	4	3000	4	73	174	1.74	24.1115	2	3	1	2	3	3	0	0	0	0	1	1	1	0	0	1	1	1	1	1	8	0.571429	2	2	5	3	5	3	20	3.33333	2	4	3	9	3	4	4	5
2	1	2	4	1	3	500	2	54	160	1.6	21.0937	2	1	1	2	5	4	1	0	1	1	1	1	1	1	1	1	1	0	1	0	11	0.785714	5	5	2	4	5	2	23	3.83333	4	2	4	10	3.33333	5	4	4
2	1	2	2	4	4	5000	4	48	156	1.56	19.7239	2	3	1	2	3	1	1	1	1	1	0	0	1	1	0	0	1	0	0	1	8	0.571429	4	4	2	4	3	4	21	3.5	2	4	3	9	3	2	4	5
2	1	2	2	4	4	300	1	65	156	1.56	26.7094	3	1	1	2	4	4	1	1	0	1	0	1	1	0	0	0	1	0	0	0	6	0.428571	4	3	3	3	3	3	19	3.16667	1	3	2	6	2	4	1	3
1	1	2	2	4	5	2000	4	106	170	1.7	36.6782	4	2	1	2	4	4	1	0	1	1	1	1	0	1	1	1	1	1	0	1	11	0.785714	3	1	5	1	1	3	14	2.33333	1	5	2	8	2.66667	5	2	1
1	1	2	2	4	4	730	2	60	180	1.8	18.5185	2	2	1	2	3	3	1	0	1	1	1	1	1	1	1	0	1	1	1	0	11	0.785714	4	5	5	5	5	5	29	4.83333	3	2	2	7	2.33333	5	2	3
1	1	2	2	4	4	730	2	85	175	1.75	27.7551	3	3	1	1	4	4	1	0	1	0	1	1	1	1	1	0	1	0	1	0	9	0.642857	5	2	2	4	4	2	19	3.16667	2	2	3	7	2.33333	4	4	4
1	1	2	2	5	4	1000	3	65	177	1.77	20.7476	2	3	1	2	4	5	1	0	1	1	1	1	1	1	1	1	1	1	0	1	12	0.857143	4	3	3	3	4	3	20	3.33333	3	3	3	9	3	4	2	4
1	1	2	2	5	5	8000	4	135	180	1.8	41.6667	4	2	1	1	1	1	1	1	1	1	1	1	1	1	1	1	1	1	0	1	13	0.928571	5	4	2	4	3	2	20	3.33333	5	2	5	12	4	4	4	4
1	1	2	2	4	3	600	2	85	184	1.84	25.1063	3	2	1	2	5	5	1	1	1	1	1	1	0	1	1	1	1	1	0	1	12	0.857143	5	4	3	4	4	2	22	3.66667	4	3	2	9	3	3	2	4
2	1	2	2	5	4	3000	4	52	160	1.6	20.3125	2	1	1	2	4	3	0	0	0	1	1	1	1	1	1	0	1	1	0	1	9	0.642857	3	3	2	3	3	3	17	2.83333	2	3	2	7	2.33333	4	2	4
2	1	2	2	4	4	1000	3	52	158	1.58	20.83	2	1	1	2	3	1	1	1	1	1	1	1	0	1	1	1	0	1	0	1	11	0.785714	3	4	2	2	2	2	15	2.5	2	4	4	10	3.33333	4	2	5
2	1	2	2	1	4	5000	4	55	170	1.7	19.0311	2	2	1	2	3	3	1	1	1	1	1	1	0	1	1	1	0	0	0	0	9	0.642857	5	4	3	3	3	4	22	3.66667	3	3	4	10	3.33333	4	4	2
2	1	2	2	4	4	1200	4	45	157	1.57	18.2563	1	3	1	2	1	1	0	0	1	1	1	0	1	0	1	0	1	1	0	1	8	0.571429	5	3	4	2	4	4	22	3.66667	1	3	2	6	2	2	3	3
1	1	2	2	4	1	1200	4	56	170	1.7	19.3772	2	1	8	1	1	1	1	1	1	1	1	1	1	0	1	0	1	1	1	1	12	0.857143	4	4	2	1	1	2	14	2.33333	2	2	2	6	2	4	4	4
2	1	2	2	4	4	2000	4	60	169	1.69	21.0077	2	3	1	2	1	1	1	1	1	1	1	1	0	1	1	1	1	0	0	1	11	0.785714	3	4	3	1	1	2	14	2.33333	3	2	4	9	3	4	2	4
2	1	2	2	4	4	1000	3	76	165	1.65	27.9155	3	1	1	2	5	5	1	1	1	1	1	1	0	1	1	1	1	1	1	0	12	0.857143	4	4	2	5	2	4	21	3.5	3	3	5	11	3.66667	5	1	5
2	1	2	2	5	4	1000	3	50	163	1.63	18.8189	2	2	1	2	3	4	1	1	1	1	1	1	1	1	1	1	1	1	1	1	14	1	5	2	3	2	2	2	16	2.66667	3	3	4	10	3.33333	4	4	4
2	1	2	2	4	3	1000	3	53	163	1.63	19.9481	2	2	8	2	4	4	1	1	1	1	1	1	1	1	1	1	1	0	1	1	13	0.928571	4	3	3	4	2	1	17	2.83333	1	1	1	3	1	5	4	4
2	1	2	2	4	4	1200	4	70	170	1.7	24.2215	2	2	8	2	5	3	1	1	1	1	1	1	1	1	1	0	1	1	1	1	13	0.928571	5	4	2	4	4	3	22	3.66667	4	2	3	9	3	5	4	4
1	1	2	2	5	4	1200	4	85	188	1.88	24.0493	2	2	1	2	3	4	1	0	0	0	1	1	1	1	0	1	1	0	0	1	8	0.571429	3	2	4	3	1	3	16	2.66667	3	3	5	11	3.66667	4	3	3
1	1	2	1	5	4	1200	4	80	183	1.83	23.8884	2	3	1	2	3	3	0	0	0	0	0	0	0	0	0	0	0	0	0	0	0	0	3	3	3	3	3	3	18	3	3	3	3	9	3	4	4	3
1	1	2	1	4	4	2500	4	76	172	1.72	25.6896	3	3	8	2	3	4	0	0	1	0	1	1	0	1	0	1	0	1	1	0	7	0.5	4	4	3	2	1	4	18	3	3	4	4	11	3.66667	4	2	4
1	1	2	1	4	4	500	2	94	180	1.8	29.0123	3	3	1	2	3	4	0	0	0	0	0	0	0	0	0	0	1	0	0	1	2	0.142857	4	4	4	2	2	1	17	2.83333	1	4	1	6	2	4	2	4
1	1	2	1	4	4	200	1	73	177	1.77	23.3011	2	1	1	2	4	4	1	1	1	1	1	1	1	1	1	1	1	1	1	1	14	1	4	4	2	4	2	2	18	3	2	4	2	8	2.66667	4	2	4
1	1	2	1	5	4	5000	4	72	165	1.65	26.4463	3	3	1	2	5	5	1	1	0	1	1	0	1	1	1	0	1	1	0	0	9	0.642857	3	5	5	5	5	5	28	4.66667	5	5	5	15	5	5	2	4
2	1	2	1	4	3	1200	4	58	160	1.6	22.6562	2	1	1	2	4	1	1	1	1	0	1	0	0	1	1	0	1	0	1	1	9	0.642857	5	4	2	3	5	3	22	3.66667	4	2	4	10	3.33333	4	3	4
2	1	2	1	1	1	1200	4	70	170	1.7	24.2215	2	1	1	1	3	1	0	0	0	0	1	1	1	1	1	1	1	0	1	1	9	0.642857	4	4	4	2	2	3	19	3.16667	4	4	3	11	3.66667	4	2	4
2	1	2	1	5	4	800	3	61	165	1.65	22.4059	2	3	1	1	3	1	1	0	0	1	1	1	0	1	1	0	1	0	1	1	9	0.642857	4	4	2	4	2	3	19	3.16667	4	2	4	10	3.33333	4	4	4
2	1	2	1	3	4	800	3	62	167	1.67	22.231	2	3	1	1	1	3	1	0	0	1	1	1	0	1	1	1	1	0	1	1	10	0.714286	5	4	2	4	2	3	20	3.33333	4	2	3	9	3	4	4	4
2	1	2	1	5	4	800	3	62	161	1.61	23.9188	2	1	1	2	4	1	0	0	0	0	1	1	1	1	1	0	1	1	0	1	8	0.571429	4	4	3	4	3	4	22	3.66667	4	4	4	12	4	5	2	4
2	1	2	1	1	1	1000	3	65	160	1.6	25.3906	3	3	1	2	4	3	1	1	0	1	1	1	0	1	1	1	1	0	0	1	10	0.714286	4	4	2	1	1	1	13	2.16667	2	2	4	8	2.66667	5	5	4
2	1	2	1	4	4	1200	4	62	164	1.64	23.0518	2	1	1	2	4	1	1	0	0	1	1	0	1	1	1	0	1	0	0	1	8	0.571429	4	2	2	2	2	4	16	2.66667	2	2	2	6	2	4	4	3
1	1	2	1	4	4	500	2	75	173	1.73	25.0593	3	1	8	2	3	4	0	0	0	1	0	0	1	1	0	0	1	0	0	0	4	0.285714	4	3	3	2	2	3	17	2.83333	3	3	4	10	3.33333	4	4	3
1	1	2	1	4	4	4000	4	72	176	1.76	23.2438	2	1	1	2	5	5	0	0	0	0	1	1	1	1	1	0	1	0	1	1	8	0.571429	3	3	4	3	2	5	20	3.33333	3	5	3	11	3.66667	4	4	3
2	1	2	1	1	1	3000	4	80	159	1.59	31.6443	4	1	1	2	1	3	1	1	1	1	1	1	1	1	1	1	1	1	0	1	13	0.928571	5	4	2	3	2	2	18	3	4	2	4	10	3.33333	4	4	4
2	1	2	1	3	3	1300	4	50	163	1.63	18.8189	2	1	1	2	1	1	1	1	0	1	0	1	1	1	1	0	1	0	1	1	10	0.714286	3	5	4	2	2	2	18	3	2	4	2	8	2.66667	4	2	4
1	1	2	1	3	3	1000	3	100	170	1.7	34.6021	4	3	8	2	1	3	0	0	1	1	0	1	1	0	0	0	1	1	0	1	7	0.5	2	1	4	1	1	5	14	2.33333	1	4	1	6	2	4	4	3
2	1	2	1	1	1	500	2	56	163	1.63	21.0772	2	2	8	2	3	1	1	1	1	1	1	1	1	1	1	1	1	1	1	1	14	1	5	4	1	2	2	2	16	2.66667	3	2	4	9	3	4	4	3
2	1	2	2	1	1	500	2	70	169	1.69	24.5089	2	2	1	2	3	3	1	0	1	1	1	1	1	1	1	0	1	0	1	1	11	0.785714	5	3	1	2	2	3	16	2.66667	2	2	4	8	2.66667	5	4	5
2	1	2	1	4	3	1200	4	65	170	1.7	22.4913	2	1	1	2	3	1	1	1	1	1	1	1	1	1	1	0	1	0	1	1	12	0.857143	5	5	2	2	1	3	18	3	4	3	1	8	2.66667	5	4	5
2	1	2	2	4	1	1200	4	56	160	1.6	21.875	2	2	8	2	3	1	1	1	1	1	1	1	1	1	1	1	1	1	0	1	13	0.928571	4	4	3	2	2	3	18	3	1	3	2	6	2	4	4	4
2	1	2	2	1	1	400	1	48	159	1.59	18.9866	2	2	1	2	3	3	1	1	1	1	1	1	1	1	1	1	1	1	0	1	13	0.928571	5	4	2	4	2	2	19	3.16667	2	2	3	7	2.33333	2	4	2
2	1	1	2	4	1	1000	3	50	169	1.69	17.5064	1	2	8	2	4	1	1	1	0	1	1	1	1	1	1	1	1	1	0	1	12	0.857143	5	5	3	2	2	1	18	3	1	3	1	5	1.66667	4	5	4
1	1	2	1	4	3	1200	4	50	173	1.73	16.7062	1	3	1	2	1	1	0	0	0	0	0	0	0	0	0	1	1	0	0	1	3	0.214286	5	3	3	2	2	3	18	3	3	3	3	9	3	4	3	4
2	1	2	2	1	1	500	2	53	158	1.58	21.2306	2	3	1	2	3	1	1	1	0	0	0	0	0	1	0	1	1	0	1	1	7	0.5	5	3	2	2	2	2	16	2.66667	4	2	2	8	2.66667	3	3	2
2	1	1	2	1	1	300	1	60	161	1.61	23.1473	2	1	1	2	5	1	1	1	0	1	1	1	0	1	0	0	0	0	0	1	7	0.5	4	3	2	2	1	3	15	2.5	3	4	2	9	3	5	4	4
2	1	1	2	5	1	300	1	68	163	1.63	25.5937	3	1	1	2	3	1	1	1	0	0	1	1	0	1	1	1	1	0	1	0	9	0.642857	5	5	1	1	2	2	16	2.66667	3	2	4	9	3	4	4	4
1	1	2	1	3	1	1200	4	79	184	1.84	23.3341	2	1	1	2	5	5	1	0	1	0	1	1	0	0	0	1	1	0	1	0	7	0.5	5	5	5	4	4	3	26	4.33333	1	1	3	5	1.66667	3	3	3
2	1	2	2	5	3	1000	3	75	155	1.55	31.2175	4	1	1	2	4	4	1	1	1	1	1	1	0	1	0	0	1	0	0	1	9	0.642857	4	3	2	1	1	2	13	2.16667	3	3	3	9	3	4	3	4
1	1	2	1	3	4	1000	3	62	170	1.7	21.4533	2	1	1	2	4	4	1	0	0	0	1	1	0	0	0	0	1	0	1	1	6	0.428571	3	4	4	2	2	3	18	3	3	3	4	10	3.33333	3	3	3
2	1	2	1	4	4	10000	4	65	165	1.65	23.8751	2	1	1	1	4	3	1	1	0	1	1	1	1	1	1	1	1	0	0	0	10	0.714286	5	5	2	4	4	4	24	4	5	5	5	15	5	4	1	3
2	1	2	1	4	3	1000	3	53	158	1.58	21.2306	2	1	1	2	4	5	1	0	0	1	1	1	1	1	1	0	1	1	0	1	10	0.714286	5	2	2	5	5	2	21	3.5	4	2	3	9	3	4	4	4
2	1	2	1	4	4	5000	4	63	158	1.58	25.2363	3	3	1	2	3	1	1	1	0	1	1	0	1	1	1	1	1	0	1	1	11	0.785714	3	4	5	2	1	4	19	3.16667	1	5	3	9	3	3	4	2
2	1	2	1	4	3	1200	4	64	168	1.68	22.6757	2	2	1	1	5	3	1	1	1	1	1	0	0	1	1	1	1	1	1	1	12	0.857143	3	4	3	3	2	4	19	3.16667	4	4	3	11	3.66667	4	2	3
2	1	2	1	4	4	1000	3	55	155	1.55	22.8928	2	3	8	2	1	1	1	0	1	1	0	1	1	0	1	0	1	0	0	1	8	0.571429	4	2	2	4	2	4	18	3	4	3	5	12	4	4	4	5
2	1	2	7	1	3	500	2	73	165	1.65	26.8136	3	1	1	2	1	1	1	1	1	1	1	0	1	1	1	1	1	0	1	1	12	0.857143	2	5	3	2	2	3	17	2.83333	2	2	2	6	2	5	2	4
1	1	2	1	4	4	1200	4	63	185	1.85	18.4076	1	3	8	2	4	4	1	0	0	1	1	1	1	1	1	0	1	1	1	1	11	0.785714	3	2	3	1	1	4	14	2.33333	2	4	2	8	2.66667	5	5	5
2	1	2	2	5	1	2000	4	67	165	1.65	24.6097	2	2	1	2	4	1	1	1	1	1	1	1	1	1	1	1	1	1	0	1	13	0.928571	4	4	2	1	1	2	14	2.33333	2	2	3	7	2.33333	4	4	4
1	1	1	1	4	4	350	1	135	189	1.89	37.7929	4	1	1	2	4	3	0	0	0	0	0	0	0	0	0	0	0	0	0	0	0	0	5	4	1	5	3	3	21	3.5	4	1	4	9	3	5	4	4
2	1	2	2	4	3	4000	4	57	158	1.58	22.8329	2	2	1	2	4	3	1	1	1	1	1	1	1	1	1	1	1	1	1	1	14	1	4	4	1	4	5	1	19	3.16667	2	2	4	8	2.66667	5	5	5
1	1	2	1	4	4	1200	4	61	165	1.65	22.4059	2	1	1	2	1	3	1	1	0	1	0	0	0	0	0	1	1	0	0	1	6	0.428571	3	4	2	2	4	1	16	2.66667	4	2	4	10	3.33333	4	5	4
1	1	1	1	1	1	1200	4	79	182	1.82	23.8498	2	1	1	2	4	4	1	1	1	0	1	1	0	0	1	1	1	1	1	1	11	0.785714	4	4	4	1	1	3	17	2.83333	4	4	3	11	3.66667	5	5	4
1	1	2	1	4	3	2000	4	67	180	1.8	20.679	2	1	1	1	3	3	1	0	1	1	1	1	1	1	1	0	1	0	1	0	10	0.714286	5	5	5	5	5	5	30	5	5	5	5	15	5	5	1	5
2	1	2	2	1	1	1000	3	52	162	1.62	19.8141	2	2	1	2	4	1	0	0	0	1	0	1	1	1	1	1	1	1	0	1	9	0.642857	4	4	2	1	1	2	14	2.33333	2	2	5	9	3	5	4	4
2	1	2	2	4	4	1500	4	47	160	1.6	18.3594	1	2	1	2	1	1	1	0	1	0	1	0	1	1	1	1	1	0	1	1	10	0.714286	5	3	2	4	3	2	19	3.16667	2	2	2	6	2	4	4	2
2	1	2	2	1	3	1000	3	70	160	1.6	27.3437	3	2	1	2	1	1	1	0	0	1	1	1	1	1	1	1	1	0	0	1	10	0.714286	4	2	2	3	3	3	17	2.83333	3	3	3	9	3	4	3	3
2	1	2	2	5	5	2000	4	58	168	1.68	20.5499	2	2	1	2	4	3	1	1	1	1	1	1	1	1	1	1	1	1	0	1	13	0.928571	5	3	3	2	1	3	17	2.83333	2	3	3	8	2.66667	5	4	3
2	1	2	2	1	1	400	1	66	158	1.58	26.4381	3	2	8	2	3	1	0	0	1	1	0	1	1	0	0	1	1	1	0	1	8	0.571429	5	2	2	3	3	3	18	3	4	3	4	11	3.66667	5	5	4
1	1	2	2	4	4	1200	4	100	176	1.76	32.2831	4	2	1	2	4	5	1	0	1	0	0	1	1	1	0	0	1	0	1	1	8	0.571429	3	5	3	3	3	5	22	3.66667	1	3	5	9	3	5	1	4
2	1	1	2	1	1	400	1	55	164	1.64	20.4491	2	2	1	2	3	3	1	0	1	0	1	0	1	1	0	1	1	1	0	1	9	0.642857	5	2	1	1	1	2	12	2	2	1	1	4	1.33333	5	5	5
2	1	2	2	4	3	900	3	58	162	1.62	22.1003	2	1	1	2	4	1	1	0	0	1	0	1	0	1	1	0	1	1	0	0	7	0.5	5	4	3	3	4	4	23	3.83333	3	4	4	11	3.66667	5	1	4
2	1	1	4	5	1	1000	3	92	167	1.67	32.9879	4	3	8	2	3	1	0	0	0	1	1	1	1	0	0	1	1	0	0	1	7	0.5	3	3	2	4	4	3	19	3.16667	4	1	5	10	3.33333	5	5	5
1	1	2	4	3	1	670	2	75	170	1.7	25.9516	3	1	1	2	4	3	1	1	0	1	1	1	1	1	1	0	1	0	1	0	10	0.714286	4	4	2	4	4	2	20	3.33333	4	3	4	11	3.66667	3	4	4
2	2	2	4	1	1	600	2	68	160	1.6	26.5625	3	1	1	2	3	1	0	0	0	1	1	1	1	1	1	0	1	0	1	0	8	0.571429	3	3	3	4	3	3	19	3.16667	2	4	4	10	3.33333	4	2	3
2	1	2	4	3	1	570	2	60	154	1.54	25.2994	3	1	1	2	5	3	1	0	1	1	1	1	1	1	1	0	1	0	1	0	10	0.714286	4	4	2	4	4	4	22	3.66667	4	3	4	11	3.66667	3	3	3
2	1	1	4	1	1	660	2	100	170	1.7	34.6021	4	1	1	2	1	3	1	1	1	1	1	1	1	1	0	0	0	0	0	1	9	0.642857	2	3	4	1	1	4	15	2.5	2	4	2	8	2.66667	5	4	4
2	2	2	4	1	3	400	1	80	160	1.6	31.25	4	2	1	2	5	3	1	1	1	1	1	1	1	1	1	1	0	0	0	1	11	0.785714	4	4	3	3	3	2	19	3.16667	3	2	3	8	2.66667	4	4	4
2	1	3	4	1	1	300	1	68	155	1.55	28.3039	3	1	1	2	4	1	0	0	0	1	1	1	0	1	1	0	1	0	0	1	7	0.5	4	4	3	1	1	4	17	2.83333	2	4	3	9	3	4	4	4
2	1	2	4	1	3	500	2	56	160	1.6	21.875	2	1	1	2	3	3	1	1	0	1	1	1	1	1	1	1	0	0	1	0	10	0.714286	4	4	3	4	4	2	21	3.5	2	4	2	8	2.66667	5	4	4
2	1	1	4	1	3	570	2	100	160	1.6	39.0625	4	2	1	2	5	4	1	1	0	1	1	1	0	1	1	0	1	0	1	0	9	0.642857	2	4	3	4	5	2	20	3.33333	2	4	2	8	2.66667	2	2	2
2	1	2	4	3	3	450	1	48	150	1.5	21.3333	2	3	1	2	1	3	0	1	1	1	1	1	1	1	1	0	1	0	1	0	10	0.714286	2	4	4	2	3	4	19	3.16667	2	4	2	8	2.66667	4	4	4
2	2	1	4	1	3	260	1	66	153	1.53	28.1943	3	1	1	2	3	1	1	1	1	1	1	1	1	1	1	0	0	1	0	0	10	0.714286	4	4	2	2	2	3	17	2.83333	2	3	2	7	2.33333	4	5	4
1	1	2	4	1	4	600	2	72	186	1.86	20.8117	2	1	1	1	1	4	1	1	1	1	1	1	0	1	1	1	0	0	1	1	11	0.785714	3	4	4	2	2	3	18	3	2	4	2	8	2.66667	5	3	3
2	1	2	2	4	4	1800	4	57	158	1.58	22.8329	2	2	8	2	4	3	1	1	1	1	1	1	1	1	1	1	1	1	1	1	14	1	5	5	1	1	1	2	15	2.5	2	3	2	7	2.33333	5	3	1
2	1	2	2	5	4	2000	4	85	167	1.67	30.478	4	2	1	2	4	3	1	1	1	1	1	1	1	1	1	1	1	1	0	1	13	0.928571	4	4	3	2	1	2	16	2.66667	3	3	3	9	3	4	4	4
2	1	2	2	4	1	1200	4	65	162	1.62	24.7676	2	2	1	2	3	3	1	1	1	0	1	0	0	1	0	1	0	1	0	1	8	0.571429	3	3	4	1	1	2	14	2.33333	2	1	3	6	2	4	4	5
2	1	2	1	4	3	1000	3	75	172	1.72	25.3515	3	1	1	2	3	1	1	0	1	0	1	1	0	1	1	1	1	1	0	1	10	0.714286	4	3	2	4	2	3	18	3	3	2	2	7	2.33333	4	2	4
2	1	2	2	4	4	2000	4	48	154	1.54	20.2395	2	1	1	2	1	1	1	1	1	1	1	1	0	1	1	1	1	0	0	1	11	0.785714	5	3	2	3	2	1	16	2.66667	3	2	4	9	3	4	4	4
2	1	2	2	3	3	600	2	53	160	1.6	20.7031	2	2	1	2	4	1	1	1	1	1	1	1	1	1	1	1	1	1	0	1	13	0.928571	3	4	2	4	3	2	18	3	2	2	2	6	2	4	4	4
1	1	2	2	3	3	730	2	110	183	1.83	32.8466	4	2	1	2	4	4	1	1	1	1	1	1	1	1	1	1	1	1	0	1	13	0.928571	5	3	2	1	1	1	13	2.16667	2	1	2	5	1.66667	5	5	5
1	1	2	2	3	3	1200	4	78	172	1.72	26.3656	3	2	1	1	4	3	1	1	0	1	1	0	0	1	1	1	1	0	0	0	8	0.571429	4	4	3	2	2	3	18	3	3	4	5	12	4	5	4	4
1	2	2	2	4	1	1000	3	90	176	1.76	29.0548	3	2	1	2	4	5	1	0	1	1	1	1	1	1	1	1	1	1	0	1	12	0.857143	4	4	3	2	2	4	19	3.16667	2	4	2	8	2.66667	3	3	3
2	1	2	1	4	3	1000	3	54	164	1.64	20.0773	2	2	1	2	1	3	0	0	0	0	1	0	0	0	0	0	0	0	0	1	2	0.142857	4	1	3	5	2	4	19	3.16667	4	2	3	9	3	1	2	3
1	1	2	2	4	4	1200	4	110	177	1.77	35.1112	4	1	1	2	3	3	0	0	1	1	0	1	1	1	1	1	1	0	0	1	9	0.642857	5	2	3	3	3	3	19	3.16667	3	2	3	8	2.66667	3	3	3
2	1	2	2	3	4	1200	4	68	168	1.68	24.093	2	2	1	2	3	1	1	1	1	1	1	1	1	1	1	1	1	0	1	1	13	0.928571	5	4	1	4	2	1	17	2.83333	3	1	5	9	3	5	4	4
1	1	2	2	4	1	2000	4	72	170	1.7	24.9135	2	2	1	2	3	3	1	1	1	1	1	1	1	1	1	1	1	0	0	1	12	0.857143	4	5	2	1	1	1	14	2.33333	2	2	3	7	2.33333	4	4	4
2	1	2	2	3	3	700	2	45	148	1.48	20.5442	2	2	8	2	3	1	1	0	1	1	1	1	1	1	1	1	1	1	0	1	12	0.857143	4	1	2	2	2	2	13	2.16667	3	3	2	8	2.66667	4	4	4
2	1	2	2	4	4	1000	3	70	158	1.58	28.0404	3	2	1	1	3	4	0	0	1	1	1	0	1	1	1	0	1	1	1	1	10	0.714286	4	4	2	2	2	4	18	3	3	2	4	9	3	3	2	4
2	2	2	2	1	1	500	2	58	156	1.56	23.833	2	2	1	2	4	1	1	1	1	0	1	1	0	1	1	1	1	1	1	1	12	0.857143	5	4	2	4	3	2	20	3.33333	3	2	2	7	2.33333	4	3	4
2	1	2	2	4	4	1500	4	48	163	1.63	18.0662	1	2	1	2	3	3	0	0	1	1	1	1	1	1	1	1	1	1	1	1	12	0.857143	5	2	3	2	2	2	16	2.66667	2	3	3	8	2.66667	4	4	5
2	1	2	2	4	4	1200	4	55	164	1.64	20.4491	2	2	8	2	4	4	0	0	1	1	1	1	0	0	0	1	0	1	0	1	7	0.5	4	2	3	3	2	2	16	2.66667	1	4	1	6	2	5	5	5
2	1	2	2	4	3	740	2	65	60	0.6	180.556	4	2	1	2	4	1	1	1	0	1	0	1	1	1	0	1	1	1	1	1	11	0.785714	4	3	3	4	4	2	20	3.33333	4	2	4	10	3.33333	5	4	4
2	1	1	2	5	4	1200	4	68	172	1.72	22.9854	2	3	1	2	3	3	1	1	1	1	1	1	0	1	1	1	1	1	1	1	13	0.928571	5	4	2	2	2	2	17	2.83333	2	3	2	7	2.33333	4	2	4
2	1	2	2	3	1	600	2	54	162	1.62	20.5761	2	3	1	2	4	4	1	0	1	1	1	1	1	1	1	1	1	1	1	1	13	0.928571	4	2	3	2	2	2	15	2.5	2	2	4	8	2.66667	4	4	4
2	1	2	2	5	4	5000	4	50	163	1.63	18.8189	2	1	1	2	3	1	1	1	1	1	1	1	1	1	1	1	1	0	0	1	12	0.857143	4	3	2	4	3	2	18	3	4	2	3	9	3	4	4	4
2	1	2	2	4	1	1200	4	53	163	1.63	19.9481	2	2	1	1	3	1	0	0	1	1	0	1	1	0	0	1	1	1	0	1	8	0.571429	3	4	3	2	2	3	17	2.83333	3	3	2	8	2.66667	4	4	4
2	1	2	2	5	4	2000	4	70	166	1.66	25.4028	3	2	8	2	4	3	0	0	0	1	0	1	1	1	0	0	1	1	0	1	7	0.5	5	4	2	3	4	2	20	3.33333	4	1	5	10	3.33333	5	4	5
2	1	2	2	1	3	1200	4	58	155	1.55	24.1415	2	2	1	2	4	1	1	1	1	1	0	1	1	1	1	1	1	0	1	1	12	0.857143	4	4	2	3	2	2	17	2.83333	4	3	4	11	3.66667	4	2	3
2	1	2	2	5	3	1000	3	60	152	1.52	25.9695	3	2	8	2	4	4	1	1	1	1	1	1	1	1	1	1	1	0	1	1	13	0.928571	5	4	1	3	4	2	19	3.16667	2	3	3	8	2.66667	5	1	4
2	1	2	2	1	3	400	1	73	174	1.74	24.1115	2	2	1	2	1	1	1	1	1	1	1	0	1	1	1	1	1	0	1	1	12	0.857143	5	5	5	2	2	2	21	3.5	3	2	2	7	2.33333	5	3	3
2	1	2	2	4	1	3000	4	53	160	1.6	20.7031	2	1	1	2	5	3	0	0	0	1	1	0	1	1	1	0	1	0	1	0	7	0.5	5	5	5	5	5	5	30	5	5	5	5	15	5	4	2	4
2	1	2	2	1	1	500	2	41	152	1.52	17.7458	1	1	1	2	3	1	1	0	1	1	1	0	0	1	1	1	1	0	1	1	10	0.714286	2	5	3	2	2	3	17	2.83333	1	3	2	6	2	4	4	3
2	1	2	2	4	3	1000	3	80	168	1.68	28.3447	3	1	1	2	4	1	0	0	0	0	1	1	1	0	1	1	1	0	1	0	7	0.5	3	3	2	3	2	2	15	2.5	3	3	3	9	3	4	2	4
2	1	1	2	4	1	2000	4	65	159	1.59	25.711	3	1	1	2	3	3	1	0	0	1	1	1	1	0	1	0	1	0	0	1	8	0.571429	4	3	3	3	2	3	18	3	2	2	2	6	2	3	3	3
2	1	2	2	4	4	1200	4	52	165	1.65	19.1001	2	1	1	2	3	1	0	0	0	1	0	1	1	1	1	0	1	1	0	1	8	0.571429	4	3	2	2	2	2	15	2.5	3	2	3	8	2.66667	4	4	3
2	1	2	4	4	3	1000	3	55	164	1.64	20.4491	2	1	1	2	3	4	1	0	0	0	1	0	0	0	0	1	1	0	0	1	5	0.357143	3	3	3	1	1	2	13	2.16667	3	3	3	9	3	3	4	3
2	1	2	2	1	4	1000	3	60	171	1.71	20.5191	2	3	1	2	4	4	1	0	1	1	1	1	1	0	1	0	1	1	1	1	11	0.785714	5	2	1	1	1	4	14	2.33333	4	1	5	10	3.33333	5	2	5
2	1	2	2	4	5	7000	4	55	166	1.66	19.9594	2	3	8	2	4	5	1	0	0	1	1	0	1	0	1	1	1	0	0	1	8	0.571429	4	5	3	2	2	3	19	3.16667	2	4	4	10	3.33333	5	2	4
2	1	2	2	5	1	500	2	60	166	1.66	21.7738	2	2	8	2	1	1	0	0	0	0	1	0	1	0	1	1	1	1	1	1	8	0.571429	4	4	2	4	2	4	20	3.33333	4	4	5	13	4.33333	4	4	4
2	1	2	2	1	1	500	2	48	162	1.62	18.2899	1	2	1	2	4	4	0	0	1	0	1	0	0	1	1	1	0	0	0	1	6	0.428571	4	2	2	2	2	3	15	2.5	2	2	4	8	2.66667	4	2	4
2	1	2	2	4	1	1000	3	53	165	1.65	19.4674	2	2	8	2	4	3	1	1	1	0	0	1	1	0	0	1	1	1	0	1	9	0.642857	4	4	2	2	2	4	18	3	2	4	2	8	2.66667	4	4	4
2	1	2	2	4	1	1200	4	45	164	1.64	16.7311	1	2	1	2	3	3	1	1	1	1	1	1	0	1	0	1	1	0	0	1	10	0.714286	3	4	2	4	2	2	17	2.83333	4	2	5	11	3.66667	4	4	4
2	1	2	2	4	3	1200	4	51	154	1.54	21.5045	2	3	8	2	3	4	1	0	1	0	1	1	0	0	0	1	1	0	1	1	8	0.571429	4	2	4	2	2	3	17	2.83333	2	2	4	8	2.66667	4	4	4
1	1	2	7	1	3	700	2	76	180	1.8	23.4568	2	1	1	1	4	4	0	1	1	1	1	1	0	1	1	1	1	0	0	0	9	0.642857	4	4	3	4	4	2	21	3.5	3	4	2	9	3	4	4	4
1	1	2	1	4	4	500	2	100	185	1.85	29.2184	3	2	1	1	5	5	1	0	0	1	1	1	0	1	1	1	1	1	1	1	11	0.785714	3	3	3	3	3	3	18	3	2	3	3	8	2.66667	4	2	5
1	1	2	1	4	4	1000	3	83	175	1.75	27.102	3	3	1	2	3	1	0	0	0	0	1	1	1	0	0	0	0	0	0	0	3	0.214286	2	4	2	4	2	3	17	2.83333	3	2	3	8	2.66667	4	1	5
2	1	2	2	4	5	500	2	62	164	1.64	23.0518	2	1	1	2	1	1	1	1	1	1	1	1	0	0	1	1	1	0	0	1	10	0.714286	3	5	2	3	1	1	15	2.5	4	2	5	11	3.66667	5	4	5
2	2	2	2	1	1	4000	4	53	155	1.55	22.0604	2	2	1	1	4	4	1	1	1	1	1	1	1	1	1	1	1	1	1	1	14	1	4	4	4	2	2	4	20	3.33333	4	4	2	10	3.33333	4	5	5
2	1	2	1	4	4	900	3	85	168	1.68	30.1162	4	2	8	2	4	4	0	0	1	1	1	1	1	1	1	1	1	0	1	1	11	0.785714	3	2	4	2	2	4	17	2.83333	3	3	2	8	2.66667	3	3	3
1	1	2	1	4	4	1300	4	95	190	1.9	26.3158	3	3	1	1	4	3	1	0	1	1	1	1	1	1	1	0	1	0	1	0	10	0.714286	4	4	4	3	3	3	21	3.5	3	4	4	11	3.66667	4	2	4
2	1	2	2	4	4	1000	3	68	170	1.7	23.5294	2	2	8	2	3	5	1	1	1	1	0	1	1	1	1	0	1	1	0	1	11	0.785714	4	5	5	1	1	3	19	3.16667	1	4	2	7	2.33333	5	3	4
1	1	2	1	4	1	400	1	83	190	1.9	22.9917	2	1	1	1	4	4	1	0	0	1	1	1	1	1	1	1	0	0	0	1	9	0.642857	5	4	3	5	5	5	27	4.5	5	5	5	15	5	5	1	4
2	1	2	2	4	4	2000	4	50	158	1.58	20.0288	2	2	1	2	4	1	1	1	1	1	1	1	1	1	1	1	1	1	0	1	13	0.928571	3	5	4	2	2	1	17	2.83333	2	4	1	7	2.33333	5	5	4
2	1	2	2	5	3	1200	4	70	175	1.75	22.8571	2	2	1	2	3	1	1	1	1	1	1	1	1	1	1	1	1	1	0	1	13	0.928571	5	3	3	2	2	2	17	2.83333	3	3	4	10	3.33333	5	5	5
2	1	2	1	4	4	1000	3	51	159	1.59	20.1733	2	2	1	1	1	3	0	0	0	1	0	1	1	0	0	0	1	0	0	0	4	0.285714	5	3	2	2	2	3	17	2.83333	3	2	4	9	3	4	4	4
2	1	2	1	1	1	2000	4	57	161	1.61	21.9899	2	1	1	1	1	1	1	1	1	0	1	0	1	0	0	0	0	0	0	0	5	0.357143	1	1	1	1	1	1	6	1	1	1	1	3	1	2	5	1
1	1	2	1	4	4	1200	4	63	180	1.8	19.4444	2	1	1	1	1	1	1	0	0	1	1	1	0	0	1	1	1	1	1	1	10	0.714286	5	2	1	2	2	2	14	2.33333	4	2	4	10	3.33333	5	5	5
1	1	2	1	5	4	1000	3	120	180	1.8	37.037	4	1	1	1	3	1	1	0	1	1	1	1	1	1	1	1	1	1	0	1	12	0.857143	4	2	1	3	2	3	15	2.5	3	4	4	11	3.66667	4	4	4
1	1	2	1	4	4	1200	4	89	179	1.79	27.7769	3	1	1	1	3	4	1	0	0	0	1	1	1	1	0	1	1	0	1	1	9	0.642857	4	4	4	2	1	4	19	3.16667	3	4	4	11	3.66667	4	2	4
1	1	2	1	5	4	2000	4	80	168	1.68	28.3447	3	1	1	1	5	3	1	0	0	0	1	0	1	1	0	0	0	0	0	0	4	0.285714	3	3	3	3	3	3	18	3	3	3	3	9	3	3	3	3
2	1	2	1	5	1	800	3	79	171	1.71	27.0169	3	2	1	2	1	1	1	1	1	1	1	1	1	1	1	1	1	1	0	1	13	0.928571	4	4	1	3	3	1	16	2.66667	3	5	3	11	3.66667	4	5	5
2	1	2	2	3	1	800	3	52	168	1.68	18.424	1	2	1	2	4	3	1	1	1	1	1	1	1	1	1	0	1	1	1	1	13	0.928571	4	4	3	2	2	2	17	2.83333	2	5	3	10	3.33333	5	1	5
1	1	2	4	3	1	700	2	85	197	1.97	21.9021	2	1	1	1	1	4	1	1	1	1	1	1	0	1	0	1	1	0	0	0	9	0.642857	4	4	3	2	1	3	17	2.83333	3	4	2	9	3	4	2	4
1	1	2	4	1	4	600	2	78	167	1.67	27.968	3	3	1	1	4	5	0	1	1	1	1	1	0	1	1	1	1	0	1	0	10	0.714286	4	4	3	1	1	3	16	2.66667	4	4	2	10	3.33333	4	3	4
2	1	2	4	3	4	600	2	60	157	1.57	24.3418	2	3	1	1	3	4	1	0	0	1	1	1	0	0	0	1	1	0	1	0	7	0.5	4	4	4	2	1	3	18	3	3	4	2	9	3	4	4	4
2	2	2	4	3	1	400	1	55	150	1.5	24.4444	2	2	1	2	4	4	0	0	1	1	0	1	1	0	0	0	1	1	0	0	6	0.428571	4	2	4	1	1	4	16	2.66667	2	4	1	7	2.33333	4	4	4
2	2	2	4	1	1	200	1	81	160	1.6	31.6406	4	1	1	2	4	3	1	0	1	1	1	1	1	1	1	0	1	1	0	0	10	0.714286	4	4	2	4	4	2	20	3.33333	5	2	4	11	3.66667	2	2	4
1	1	2	2	1	1	1000	3	67	180	1.8	20.679	2	2	1	1	3	5	0	0	1	1	1	1	1	1	1	1	0	1	0	1	10	0.714286	5	2	2	1	2	3	15	2.5	3	5	1	9	3	5	1	5
2	1	2	1	3	4	600	2	63	159	1.59	24.9199	2	1	1	2	4	3	0	0	0	0	1	0	0	0	0	0	1	1	1	1	5	0.357143	4	4	1	2	3	1	15	2.5	4	1	3	8	2.66667	3	3	3
2	1	2	2	5	5	1000	3	65	164	1.64	24.1672	2	3	1	2	4	4	1	0	0	1	1	1	1	1	1	1	1	1	1	1	12	0.857143	4	3	2	2	2	2	15	2.5	3	2	3	8	2.66667	5	5	5
2	1	2	2	3	1	250	1	50	150	1.5	22.2222	2	2	1	2	4	1	0	0	1	1	1	1	0	0	0	1	1	1	1	1	9	0.642857	4	4	4	1	1	2	16	2.66667	2	2	4	8	2.66667	5	5	5
2	1	2	4	1	1	250	1	75	170	1.7	25.9516	3	1	1	2	3	3	0	0	1	0	1	1	0	1	0	1	0	0	1	1	7	0.5	4	2	2	2	2	3	15	2.5	3	2	3	8	2.66667	4	4	4
2	1	1	4	4	1	250	1	53	155	1.55	22.0604	2	1	1	2	4	1	0	1	0	1	1	0	0	1	1	1	0	1	1	0	8	0.571429	3	4	2	5	2	5	21	3.5	3	2	5	10	3.33333	3	2	4
2	1	2	4	3	1	600	2	55	155	1.55	22.8928	2	1	1	2	3	1	1	1	0	1	1	0	1	1	1	0	1	1	1	1	11	0.785714	4	5	2	1	1	3	16	2.66667	2	4	2	8	2.66667	5	3	5
2	1	2	2	3	1	600	2	47	150	1.5	20.8889	2	3	1	2	4	3	1	1	1	1	1	1	1	0	0	1	1	1	0	1	11	0.785714	4	4	2	4	4	3	21	3.5	2	2	2	6	2	5	4	4
1	1	2	4	4	1	400	1	77	160	1.6	30.0781	4	2	1	1	4	4	0	1	1	1	1	1	0	0	0	0	0	0	0	0	5	0.357143	2	4	4	1	1	4	16	2.66667	2	4	2	8	2.66667	2	2	2
1	1	1	4	3	3	600	2	84	190	1.9	23.2687	2	2	1	1	5	5	1	1	1	1	1	1	1	1	1	1	1	1	0	0	12	0.857143	4	4	3	3	3	2	19	3.16667	3	3	3	9	3	4	4	4
1	1	2	4	1	1	300	1	70	189	1.89	19.5963	2	1	1	1	1	3	1	1	0	1	0	1	0	1	1	1	1	1	1	0	10	0.714286	2	4	4	2	2	4	18	3	2	4	2	8	2.66667	4	4	4
2	1	2	2	5	5	2000	4	47	155	1.55	19.563	2	2	1	2	3	3	1	1	1	1	1	1	1	1	1	1	1	1	0	1	13	0.928571	4	4	3	4	2	2	19	3.16667	2	4	2	8	2.66667	4	4	4
2	1	2	2	1	4	1000	3	60	170	1.7	20.7612	2	2	1	2	3	4	1	1	1	1	1	1	0	1	1	1	1	1	0	1	12	0.857143	4	3	2	3	2	2	16	2.66667	2	3	1	6	2	4	2	4
2	1	2	2	5	5	1200	4	52	155	1.55	21.6441	2	3	8	2	3	1	1	1	1	1	1	1	0	1	1	0	0	0	1	1	10	0.714286	4	2	3	2	2	3	16	2.66667	2	2	2	6	2	3	2	4
2	1	2	1	5	4	1000	3	54	159	1.59	21.3599	2	2	1	1	1	1	1	1	1	1	1	0	1	1	1	1	1	1	1	1	13	0.928571	5	4	2	2	2	2	17	2.83333	3	2	2	7	2.33333	5	1	2
2	1	2	1	5	4	1500	4	80	160	1.6	31.25	4	2	1	1	4	3	1	1	1	1	1	0	1	1	1	1	1	1	0	1	12	0.857143	5	5	2	1	1	2	16	2.66667	4	2	3	9	3	3	4	3
2	1	2	7	4	4	400	1	55	165	1.65	20.202	2	3	8	2	5	4	1	0	1	1	1	1	1	1	1	1	1	1	0	1	12	0.857143	4	2	2	3	2	3	16	2.66667	3	1	2	6	2	5	4	4
1	1	2	4	1	3	500	2	67	186	1.86	19.3664	2	1	1	1	1	4	1	1	1	1	1	1	1	1	0	1	1	0	1	0	11	0.785714	4	4	2	5	5	1	21	3.5	4	2	2	8	2.66667	4	4	4
2	2	1	4	1	1	230	1	65	160	1.6	25.3906	3	2	1	2	4	3	1	1	1	1	1	1	1	1	1	1	1	1	0	0	12	0.857143	4	5	3	1	1	1	15	2.5	4	2	3	9	3	4	4	4
2	1	2	4	3	3	600	2	78	156	1.56	32.0513	4	1	1	2	3	4	1	1	0	1	1	1	0	1	1	1	1	0	1	0	10	0.714286	4	4	2	5	2	2	19	3.16667	2	4	2	8	2.66667	5	4	4
2	1	2	4	3	3	350	1	48	155	1.55	19.9792	2	2	1	1	4	4	0	0	0	1	0	1	0	0	0	0	1	0	1	1	5	0.357143	2	2	4	1	2	4	15	2.5	1	4	2	7	2.33333	4	2	2
2	2	2	4	1	3	400	1	66	158	1.58	26.4381	3	2	1	2	4	4	1	1	1	1	1	1	1	0	1	1	1	1	1	1	13	0.928571	4	3	2	4	4	2	19	3.16667	4	2	4	10	3.33333	4	4	4
2	1	2	4	1	1	600	2	76	156	1.56	31.2295	4	2	1	2	4	4	0	1	1	1	1	1	1	1	0	0	1	0	1	0	9	0.642857	4	4	2	1	1	2	14	2.33333	1	4	1	6	2	4	4	4
2	1	2	4	1	1	600	2	86	159	1.59	34.0176	4	3	1	2	1	1	1	1	1	1	1	0	1	1	1	1	1	0	1	0	11	0.785714	3	4	2	2	2	2	15	2.5	4	2	4	10	3.33333	4	4	4
2	1	2	4	1	1	500	2	76	161	1.61	29.3199	3	2	1	2	4	1	1	1	0	1	1	1	0	1	1	1	1	1	1	1	12	0.857143	4	4	2	2	2	2	16	2.66667	2	4	2	8	2.66667	4	4	4
1	2	3	4	1	1	400	1	76	184	1.84	22.448	2	1	1	1	5	5	1	1	1	1	1	1	1	1	1	1	1	1	0	0	12	0.857143	4	4	2	4	1	1	16	2.66667	2	2	2	6	2	5	5	5
1	1	2	4	1	1	600	2	104	186	1.86	30.0613	4	2	1	1	4	4	0	0	1	1	1	1	1	1	1	1	0	1	1	1	11	0.785714	2	2	2	2	2	2	12	2	2	4	2	8	2.66667	4	4	4
1	1	2	4	3	3	600	2	76	188	1.88	21.5029	2	1	1	1	5	5	1	1	1	1	1	1	1	1	1	1	1	0	1	0	12	0.857143	4	4	4	2	2	5	21	3.5	2	4	2	8	2.66667	4	4	4
1	1	2	4	3	3	500	2	75	180	1.8	23.1481	2	3	1	1	4	5	0	1	1	1	1	1	1	1	1	1	1	1	1	0	12	0.857143	4	4	4	2	2	2	18	3	2	4	3	9	3	4	4	4
1	1	1	4	1	1	740	2	87	196	1.96	22.6468	2	1	1	1	3	3	1	1	1	1	1	1	0	0	1	1	1	0	1	0	10	0.714286	4	2	4	1	1	2	14	2.33333	2	4	2	8	2.66667	4	4	4
1	1	2	4	1	1	500	2	122	198	1.98	31.1193	4	1	1	1	1	4	1	1	1	1	1	1	1	1	1	1	1	0	1	0	12	0.857143	2	4	4	2	2	4	18	3	4	4	4	12	4	4	4	4
2	1	2	4	1	3	500	2	59	164	1.64	21.9363	2	2	1	2	5	5	1	1	1	1	1	1	1	1	1	1	0	1	1	1	13	0.928571	2	4	5	2	1	4	18	3	2	4	1	7	2.33333	5	5	5
2	1	1	4	1	1	600	2	96	156	1.56	39.4477	4	1	1	2	4	3	1	1	0	1	1	1	1	1	1	1	1	1	1	0	12	0.857143	1	4	4	2	2	2	15	2.5	2	2	2	6	2	5	4	4
2	2	2	4	1	1	400	1	65	151	1.51	28.5075	3	1	1	2	5	5	1	1	1	1	1	1	1	1	1	1	1	1	1	0	13	0.928571	4	4	2	2	4	2	18	3	3	2	2	7	2.33333	4	4	4
2	1	2	4	1	1	450	1	56	167	1.67	20.0796	2	1	1	2	5	5	0	1	1	1	1	1	1	1	1	1	1	0	1	0	11	0.785714	4	4	4	4	2	2	20	3.33333	1	4	1	6	2	5	5	5
2	1	2	4	1	1	600	2	81	167	1.67	29.0437	3	3	1	2	4	3	1	1	1	1	1	1	0	1	1	0	1	0	1	0	10	0.714286	2	4	4	2	2	2	16	2.66667	3	4	2	9	3	4	3	3
2	1	2	4	3	1	400	1	46	151	1.51	20.1746	2	1	1	2	3	4	1	1	1	1	1	1	0	1	1	1	1	0	1	0	11	0.785714	4	4	3	4	4	2	21	3.5	3	2	2	7	2.33333	4	4	4
2	2	2	4	1	1	350	1	86	164	1.64	31.975	4	1	1	2	4	5	1	1	1	1	1	1	1	1	1	1	1	1	0	0	12	0.857143	4	4	4	3	4	2	21	3.5	3	3	3	9	3	4	3	4
2	1	1	4	3	3	470	1	68	156	1.56	27.9421	3	1	1	1	1	3	1	1	1	1	1	1	1	1	1	1	1	1	1	0	13	0.928571	1	4	5	1	1	4	16	2.66667	1	4	1	6	2	4	4	3
2	1	2	4	1	3	600	2	63	151	1.51	27.6304	3	2	1	2	4	4	1	1	1	1	1	1	1	1	1	1	1	0	1	0	12	0.857143	2	4	2	2	2	2	14	2.33333	2	4	2	8	2.66667	4	4	4
1	1	2	4	1	1	500	2	77	187	1.87	22.0195	2	1	1	1	4	1	1	1	0	1	1	1	1	1	1	0	0	0	1	0	9	0.642857	2	4	4	2	2	4	18	3	2	4	2	8	2.66667	4	2	4
1	1	2	4	1	1	400	1	86	198	1.98	21.9365	2	1	1	1	4	1	1	1	1	1	1	0	0	1	1	0	1	1	1	0	10	0.714286	2	4	4	2	1	2	15	2.5	4	2	4	10	3.33333	4	4	4
2	1	2	4	1	1	500	2	65	171	1.71	22.2291	2	2	1	2	4	4	1	1	1	1	1	1	1	1	1	1	1	0	1	0	12	0.857143	4	4	3	2	2	2	17	2.83333	2	3	3	8	2.66667	4	4	4
2	1	2	4	1	1	470	1	67	167	1.67	24.0238	2	1	1	2	4	4	1	1	1	1	1	1	0	1	1	1	0	0	0	1	10	0.714286	2	4	4	2	2	2	16	2.66667	1	4	2	7	2.33333	4	3	4
2	1	1	4	3	1	450	1	74	156	1.56	30.4076	4	1	1	2	4	1	0	1	1	1	0	1	1	1	0	1	0	0	1	1	9	0.642857	2	4	4	1	1	4	16	2.66667	1	5	2	8	2.66667	4	4	5
2	1	2	4	1	1	500	2	64	151	1.51	28.0689	3	1	1	2	4	4	1	1	1	1	1	1	1	1	1	1	1	1	1	0	13	0.928571	4	4	2	4	4	2	20	3.33333	4	2	4	10	3.33333	4	4	4
2	1	3	4	1	1	400	1	56	167	1.67	20.0796	2	1	1	2	5	4	0	1	1	1	1	1	1	1	1	0	1	0	1	0	10	0.714286	5	5	2	1	1	2	16	2.66667	4	2	4	10	3.33333	5	3	3
2	1	2	4	1	1	400	1	87	163	1.63	32.7449	4	1	1	2	5	5	1	1	1	1	1	1	1	1	1	0	1	0	1	0	11	0.785714	2	5	4	2	2	4	19	3.16667	2	4	2	8	2.66667	4	2	2
2	2	2	4	3	3	270	1	56	165	1.65	20.5693	2	2	1	2	4	3	1	1	0	1	1	1	0	1	1	0	1	0	1	0	9	0.642857	4	4	2	2	4	2	18	3	2	2	4	8	2.66667	5	4	4
2	2	2	4	3	3	430	1	55	161	1.61	21.2183	2	1	1	2	5	5	1	1	1	1	1	1	1	1	1	1	1	1	1	0	13	0.928571	4	4	3	3	3	2	19	3.16667	2	3	2	7	2.33333	4	3	4
1	1	2	4	1	3	500	2	87	187	1.87	24.8792	2	2	1	1	3	4	1	1	1	1	1	1	1	1	1	0	1	1	1	0	12	0.857143	2	4	4	2	2	2	16	2.66667	4	2	4	10	3.33333	4	4	4
1	1	2	4	1	1	500	2	88	162	1.62	33.5315	4	1	1	1	4	5	1	1	1	1	1	1	1	1	1	1	1	1	1	0	13	0.928571	2	4	4	2	1	2	15	2.5	1	4	2	7	2.33333	5	4	4
1	1	2	4	1	1	500	2	67	183	1.83	20.0066	2	1	1	1	5	5	1	1	1	1	1	0	1	1	1	0	1	0	1	0	10	0.714286	2	4	4	2	2	2	16	2.66667	2	4	2	8	2.66667	2	2	2
2	1	2	4	1	3	700	2	66	167	1.67	23.6652	2	1	1	1	1	4	1	1	1	1	1	0	0	1	1	1	1	0	1	0	10	0.714286	2	4	2	2	3	4	17	2.83333	2	4	2	8	2.66667	4	4	4
2	2	1	4	3	4	550	2	77	164	1.64	28.6288	3	1	1	2	5	4	1	1	1	1	1	1	0	1	0	1	1	0	1	0	10	0.714286	1	5	4	2	1	2	15	2.5	1	4	2	7	2.33333	4	4	4
2	1	1	4	1	1	400	1	47	155	1.55	19.563	2	1	1	2	5	4	1	1	0	1	1	1	1	1	1	1	1	1	1	0	12	0.857143	2	4	2	4	5	2	19	3.16667	4	2	2	8	2.66667	4	4	4
2	1	2	4	3	3	500	2	76	164	1.64	28.257	3	2	1	2	5	5	1	1	1	1	1	1	0	1	1	1	1	0	1	0	11	0.785714	2	4	4	2	2	4	18	3	2	4	2	8	2.66667	4	4	4
2	1	1	4	1	1	700	2	55	163	1.63	20.7008	2	1	1	2	5	5	0	1	1	1	1	0	0	0	1	0	1	1	1	0	8	0.571429	2	3	4	1	1	4	15	2.5	2	4	2	8	2.66667	2	2	2
2	1	2	7	3	3	470	1	55	164	1.64	20.4491	2	3	1	1	1	4	1	0	1	1	1	1	1	1	1	1	1	0	1	0	11	0.785714	4	4	4	2	2	2	18	3	2	4	2	8	2.66667	5	4	4
2	1	1	7	1	1	600	2	86	154	1.54	36.2624	4	1	1	2	4	4	1	1	1	1	1	1	1	1	1	1	1	1	1	0	13	0.928571	2	4	2	2	1	2	13	2.16667	2	3	2	7	2.33333	4	4	4
1	1	1	7	4	3	4000	4	88	178	1.78	27.7743	3	1	1	1	1	1	1	0	1	1	1	1	0	0	1	1	1	1	0	0	9	0.642857	5	3	1	3	3	2	17	2.83333	5	2	4	11	3.66667	5	4	5
2	1	2	7	4	3	1200	4	50	166	1.66	18.1449	1	2	1	2	4	5	1	1	1	1	0	1	1	1	0	0	1	0	0	1	9	0.642857	4	3	4	1	1	2	15	2.5	1	2	2	5	1.66667	4	5	4
1	1	2	7	4	1	500	2	75	180	1.8	23.1481	2	2	1	2	5	5	1	0	1	1	1	1	1	0	1	1	1	0	0	1	10	0.714286	4	2	4	1	3	3	17	2.83333	1	4	2	7	2.33333	5	4	5
1	1	2	7	1	3	1200	4	85	189	1.89	23.7955	2	1	1	2	3	1	0	0	0	0	0	0	0	0	0	0	1	0	0	1	2	0.142857	4	3	4	2	2	2	17	2.83333	4	5	3	12	4	3	4	4
2	1	2	4	1	1	630	2	56	148	1.48	25.5661	3	1	1	2	5	4	1	1	0	1	1	1	0	1	1	1	1	0	1	0	10	0.714286	2	4	2	1	1	4	14	2.33333	2	4	2	8	2.66667	5	4	4
2	1	1	1	1	1	1200	4	60	161	1.61	23.1473	2	1	1	2	3	5	0	1	1	1	1	1	1	1	1	1	1	1	0	1	12	0.857143	5	5	1	2	1	2	16	2.66667	4	2	3	9	3	5	4	5
2	2	2	4	1	1	400	1	56	154	1.54	23.6128	2	1	1	2	5	5	1	1	1	1	1	1	1	1	1	1	1	1	1	0	13	0.928571	4	4	2	4	4	2	20	3.33333	4	2	3	9	3	5	4	4
2	1	1	2	1	4	1000	3	50	160	1.6	19.5312	2	3	1	2	4	1	1	1	1	1	1	1	1	1	1	1	1	1	1	1	14	1	5	3	2	2	1	3	16	2.66667	2	3	2	7	2.33333	4	4	4
2	1	1	4	4	3	700	2	65	154	1.54	27.4077	3	1	1	2	5	4	1	1	1	1	1	1	1	1	1	1	0	0	1	1	12	0.857143	2	4	4	4	4	4	22	3.66667	3	2	3	8	2.66667	4	4	4
2	1	2	4	3	1	600	2	93	164	1.64	34.5776	4	1	1	1	4	5	1	1	1	1	1	1	1	1	1	1	1	0	1	0	12	0.857143	2	4	4	2	2	3	17	2.83333	2	4	2	8	2.66667	5	4	4
1	1	2	7	3	1	500	2	85	183	1.83	25.3815	3	1	1	2	3	1	0	0	0	0	1	1	0	0	1	0	0	0	0	0	3	0.214286	4	3	2	5	3	3	20	3.33333	3	2	3	8	2.66667	3	3	3
2	1	2	4	1	1	500	2	65	156	1.56	26.7094	3	1	1	2	5	5	1	1	1	1	1	1	1	1	1	1	1	1	1	0	13	0.928571	4	4	4	2	1	2	17	2.83333	2	4	2	8	2.66667	5	5	5
2	2	2	4	1	1	450	1	66	158	1.58	26.4381	3	1	1	2	5	5	1	1	1	1	1	1	1	1	1	0	1	0	1	0	11	0.785714	2	4	4	1	1	4	16	2.66667	1	4	2	7	2.33333	3	2	2
2	1	2	7	4	4	500	2	60	170	1.7	20.7612	2	3	8	1	3	3	1	0	1	0	0	0	0	1	1	0	1	1	0	1	7	0.5	3	3	4	3	3	3	19	3.16667	3	4	4	11	3.66667	3	2	3
2	1	2	4	1	1	600	2	88	156	1.56	36.1604	4	2	1	2	4	3	1	1	1	1	1	1	1	1	1	1	1	0	0	0	11	0.785714	5	5	2	4	4	1	21	3.5	4	1	4	9	3	4	5	4
2	1	2	7	5	3	400	1	53	165	1.65	19.4674	2	3	8	2	5	1	1	0	1	1	1	0	1	1	1	0	1	1	1	1	11	0.785714	3	4	4	2	2	3	18	3	1	5	2	8	2.66667	4	4	3
1	1	2	7	4	4	1300	4	87	183	1.83	25.9787	3	1	1	1	3	3	1	1	0	1	1	0	1	1	1	1	1	1	0	1	11	0.785714	4	2	3	4	2	2	17	2.83333	1	3	2	6	2	4	4	4
2	2	1	4	1	1	450	1	55	164	1.64	20.4491	2	1	1	2	5	3	1	1	1	1	1	1	1	1	1	0	1	0	1	1	12	0.857143	2	4	4	2	2	2	16	2.66667	2	4	2	8	2.66667	5	4	4
2	2	2	4	1	1	340	1	55	150	1.5	24.4444	2	1	1	2	5	5	1	1	0	1	1	1	1	0	1	1	1	0	1	1	11	0.785714	2	4	4	1	1	3	15	2.5	2	4	2	8	2.66667	4	4	4
2	1	2	4	3	1	500	2	78	154	1.54	32.8892	4	2	1	2	4	4	1	1	1	1	1	1	0	1	1	1	1	1	1	0	12	0.857143	3	4	2	2	1	2	14	2.33333	4	2	3	9	3	4	4	4
2	1	2	7	4	4	1600	4	55	160	1.6	21.4844	2	1	1	2	1	3	0	0	0	0	1	0	1	0	1	1	1	0	0	1	6	0.428571	2	4	4	2	2	3	17	2.83333	4	4	2	10	3.33333	4	4	4
2	1	2	7	3	3	600	2	65	162	1.62	24.7676	2	2	1	2	4	1	1	1	1	1	1	1	1	0	0	1	1	1	1	0	11	0.785714	2	4	4	2	2	4	18	3	2	4	2	8	2.66667	4	4	4
2	1	2	7	4	3	570	2	45	161	1.61	17.3604	1	1	1	1	5	5	1	1	1	1	1	1	1	1	1	1	1	1	1	1	14	1	3	4	3	1	1	3	15	2.5	2	4	2	8	2.66667	5	5	5
2	1	1	7	1	4	500	2	86	160	1.6	33.5937	4	1	1	2	4	4	1	1	0	1	1	1	1	1	1	1	1	0	1	0	11	0.785714	2	4	2	4	2	2	16	2.66667	3	2	2	7	2.33333	4	4	4
2	1	2	7	4	4	700	2	65	156	1.56	26.7094	3	1	1	2	5	1	1	1	1	1	1	1	1	1	1	1	1	0	1	0	12	0.857143	2	4	4	1	1	2	14	2.33333	1	4	2	7	2.33333	4	4	4
2	1	1	7	4	3	500	2	54	161	1.61	20.8325	2	2	1	2	5	5	1	1	0	1	1	1	0	1	1	1	1	0	1	0	10	0.714286	2	4	2	3	2	3	16	2.66667	2	4	2	8	2.66667	4	4	4
2	1	1	7	3	4	700	2	55	165	1.65	20.202	2	1	1	2	5	5	1	0	1	1	1	1	1	1	1	1	1	1	1	0	12	0.857143	2	3	3	3	3	2	16	2.66667	2	4	2	8	2.66667	4	4	4
2	1	1	7	1	1	400	1	76	160	1.6	29.6875	3	1	1	2	5	4	1	1	1	1	1	1	1	1	1	1	1	0	1	0	12	0.857143	3	4	4	1	1	4	17	2.83333	1	4	2	7	2.33333	4	4	4
2	1	1	7	1	1	500	2	66	154	1.54	27.8293	3	1	1	2	5	5	1	0	1	1	1	1	1	0	1	1	1	0	1	1	11	0.785714	4	4	2	4	4	2	20	3.33333	3	2	3	8	2.66667	4	4	4
2	1	2	7	1	1	500	2	60	150	1.5	26.6667	3	1	1	2	4	3	1	1	1	1	1	1	0	1	1	0	1	0	1	0	10	0.714286	2	2	3	2	2	4	15	2.5	2	4	2	8	2.66667	3	4	4
2	2	1	7	3	3	300	1	76	164	1.64	28.257	3	2	1	2	4	5	1	0	1	1	1	1	1	1	1	0	1	0	1	0	10	0.714286	4	4	2	4	5	2	21	3.5	2	2	4	8	2.66667	4	4	4
1	1	2	7	3	3	600	2	76	183	1.83	22.694	2	1	1	1	1	4	1	1	1	1	1	1	1	1	1	1	0	0	1	0	11	0.785714	4	4	3	2	2	2	17	2.83333	2	4	3	9	3	4	4	4
2	1	2	7	1	1	600	2	76	160	1.6	29.6875	3	2	1	2	4	4	1	1	1	1	1	1	1	1	1	1	1	0	1	0	12	0.857143	4	4	2	4	4	1	19	3.16667	4	1	4	9	3	5	4	4
2	1	1	7	3	3	600	2	67	164	1.64	24.9108	2	1	1	2	5	5	1	1	1	1	1	1	1	1	1	1	1	1	1	1	14	1	2	4	4	2	2	2	16	2.66667	2	4	1	7	2.33333	5	5	4
2	1	2	7	4	4	800	3	55	161	1.61	21.2183	2	1	1	1	4	5	1	1	1	1	1	1	0	1	1	1	0	0	1	1	11	0.785714	4	4	2	4	4	2	20	3.33333	4	2	2	8	2.66667	5	5	5
2	1	3	7	1	4	500	2	57	170	1.7	19.7232	2	1	1	2	4	3	1	1	1	1	1	1	1	1	1	1	1	0	1	0	12	0.857143	4	4	2	2	2	2	16	2.66667	2	3	2	7	2.33333	5	5	4
2	1	2	7	4	3	550	2	77	145	1.45	36.6231	4	1	1	2	1	1	1	1	1	1	1	1	1	1	1	1	1	1	1	0	13	0.928571	2	4	4	2	1	4	17	2.83333	3	4	2	9	3	4	4	4
2	1	2	7	4	4	750	3	60	154	1.54	25.2994	3	3	1	1	4	4	0	0	0	1	1	1	1	0	0	1	0	0	1	1	7	0.5	1	1	5	1	1	5	14	2.33333	2	4	2	8	2.66667	4	4	4
2	1	1	7	3	3	400	1	46	155	1.55	19.1467	2	1	1	2	5	5	1	1	1	1	1	1	1	1	1	1	1	1	1	0	13	0.928571	4	4	2	4	4	1	19	3.16667	4	2	4	10	3.33333	4	4	4
2	2	2	7	3	1	350	1	60	150	1.5	26.6667	3	2	1	2	5	4	1	1	1	1	1	1	1	0	1	0	0	0	1	0	9	0.642857	2	4	4	2	2	4	18	3	1	4	2	7	2.33333	4	4	4
2	1	2	7	3	4	560	2	70	148	1.48	31.9576	4	3	1	2	4	3	1	1	1	1	1	1	1	1	1	1	1	1	1	0	13	0.928571	3	4	2	2	2	2	15	2.5	2	4	3	9	3	4	4	4
1	1	2	1	3	3	500	2	89	188	1.88	25.1811	3	1	1	1	5	5	1	1	1	1	1	1	1	0	1	1	1	1	1	0	12	0.857143	2	4	4	2	2	4	18	3	2	4	2	8	2.66667	5	4	4
2	1	1	1	4	3	450	1	55	162	1.62	20.9572	2	3	1	1	4	3	1	1	1	1	1	1	1	1	1	1	0	0	1	0	11	0.785714	4	4	2	4	4	2	20	3.33333	4	2	4	10	3.33333	4	4	4
2	1	1	1	1	3	450	1	76	155	1.55	31.6337	4	2	1	2	5	5	1	1	1	1	1	1	0	0	0	1	0	1	0	1	9	0.642857	2	3	3	2	2	4	16	2.66667	2	3	2	7	2.33333	4	4	4
1	1	2	1	1	3	500	2	88	150	1.5	39.1111	4	2	1	2	1	1	1	1	1	1	1	1	1	1	1	1	1	0	1	0	12	0.857143	4	4	2	3	2	3	18	3	2	3	2	7	2.33333	4	4	4
2	2	1	1	3	4	600	2	55	154	1.54	23.1911	2	2	1	2	4	4	1	1	1	1	1	1	1	0	0	1	1	0	0	0	9	0.642857	4	2	4	1	1	4	16	2.66667	4	2	4	10	3.33333	5	3	4
2	1	2	1	3	3	600	2	66	155	1.55	27.4714	3	2	1	2	4	4	1	1	1	1	1	1	0	1	1	1	1	0	1	0	11	0.785714	5	5	2	4	4	2	22	3.66667	5	2	5	12	4	4	4	4
2	1	2	1	1	3	700	2	55	154	1.54	23.1911	2	1	1	1	4	5	1	1	1	1	1	1	0	1	1	1	1	1	0	0	11	0.785714	2	4	3	2	2	2	15	2.5	2	4	2	8	2.66667	4	4	4
2	1	2	1	1	3	450	1	62	158	1.58	24.8358	2	3	1	2	5	5	1	1	1	1	1	1	0	1	1	1	1	0	1	0	11	0.785714	4	2	4	4	4	4	22	3.66667	3	2	4	9	3	5	4	4
2	2	2	1	3	1	400	1	77	162	1.62	29.34	3	2	1	2	5	5	1	1	0	1	1	1	1	1	1	1	1	0	1	0	11	0.785714	4	4	2	4	4	1	19	3.16667	5	1	5	11	3.66667	4	4	4
1	1	1	7	4	4	1000	3	76	183	1.83	22.694	2	1	1	1	4	5	1	1	1	1	1	0	0	0	1	1	1	1	1	0	10	0.714286	3	4	4	2	2	2	17	2.83333	1	5	1	7	2.33333	5	4	4
1	1	1	7	1	3	700	2	100	196	1.96	26.0308	3	1	1	1	3	4	1	1	0	1	1	1	1	1	1	1	1	1	1	0	12	0.857143	2	4	4	2	2	2	16	2.66667	2	2	2	6	2	4	4	4
2	2	2	1	1	1	500	2	59	155	1.55	24.5578	2	1	1	2	5	5	1	1	1	1	1	1	1	1	1	1	1	1	1	1	14	1	2	4	4	2	2	4	18	3	2	4	2	8	2.66667	4	4	4
2	1	3	7	1	3	500	2	65	176	1.76	20.984	2	2	1	2	5	4	1	1	1	1	1	1	1	0	0	1	1	1	1	1	12	0.857143	2	4	4	2	2	4	18	3	2	4	2	8	2.66667	4	5	4
2	1	2	1	3	3	650	2	87	156	1.56	35.7495	4	2	1	2	4	3	1	1	1	1	1	1	1	1	1	1	1	0	1	0	12	0.857143	2	4	3	2	2	3	16	2.66667	3	4	2	9	3	4	4	4
2	1	1	1	4	3	600	2	76	148	1.48	34.6969	4	1	1	2	4	1	1	1	1	1	1	1	0	0	1	1	1	1	1	0	11	0.785714	4	4	2	4	4	2	20	3.33333	4	1	4	9	3	4	4	4
2	1	1	1	1	3	400	1	70	162	1.62	26.6728	3	2	1	1	5	5	1	1	1	1	1	1	0	1	1	1	1	0	1	1	12	0.857143	4	4	2	2	2	4	18	3	3	2	3	8	2.66667	4	4	4
1	1	2	1	1	1	550	2	113	186	1.86	32.6627	4	1	1	1	4	4	1	1	1	1	1	1	1	1	1	0	1	0	1	0	11	0.785714	2	4	4	2	2	4	18	3	2	4	2	8	2.66667	4	2	2
2	1	1	1	1	1	400	1	80	187	1.87	22.8774	2	2	1	2	4	5	1	1	1	1	1	1	0	1	1	1	1	1	1	0	12	0.857143	4	4	2	2	1	2	15	2.5	5	2	4	11	3.66667	4	4	4
2	1	2	1	3	3	450	1	55	149	1.49	24.7737	2	1	1	2	4	4	1	1	1	1	1	1	0	1	1	1	0	0	1	1	11	0.785714	4	4	2	4	4	2	20	3.33333	2	4	2	8	2.66667	4	4	4
2	1	2	1	3	3	500	2	84	160	1.6	32.8125	4	1	1	2	4	4	1	1	1	1	1	1	1	1	1	1	1	1	1	0	13	0.928571	4	4	2	2	2	2	16	2.66667	4	2	2	8	2.66667	4	4	4
2	1	1	1	3	1	500	2	65	160	1.6	25.3906	3	2	1	2	4	4	1	0	0	1	1	1	1	1	1	1	1	0	1	0	10	0.714286	4	4	4	4	2	4	22	3.66667	4	2	4	10	3.33333	4	2	4
2	1	2	2	1	1	1200	4	75	165	1.65	27.5482	3	2	1	1	3	4	1	0	0	1	0	0	1	1	0	1	1	1	0	0	7	0.5	3	3	4	2	4	3	19	3.16667	2	4	4	10	3.33333	4	4	2
1	1	2	2	4	3	800	3	85	180	1.8	26.2346	3	2	1	2	3	1	1	1	1	0	1	1	1	1	1	0	1	0	1	0	10	0.714286	3	3	3	3	3	3	18	3	3	4	2	9	3	3	3	3
1	1	2	2	4	4	2000	4	80	185	1.85	23.3747	2	2	1	2	3	3	1	1	0	0	1	1	0	1	0	1	0	0	0	1	7	0.5	4	3	3	3	2	3	18	3	3	3	1	7	2.33333	4	2	4
1	1	1	2	3	1	800	3	74	181	1.81	22.5878	2	2	1	1	4	3	1	1	1	1	1	1	0	1	1	1	1	1	1	1	13	0.928571	3	4	2	3	2	3	17	2.83333	3	4	3	10	3.33333	4	4	4
1	1	2	2	4	1	1500	4	130	190	1.9	36.0111	4	2	1	1	3	3	1	1	1	1	1	1	1	1	1	0	1	1	1	1	13	0.928571	5	2	5	3	1	3	19	3.16667	4	2	5	11	3.66667	5	4	5
2	1	2	2	4	4	300	1	50	155	1.55	20.8117	2	1	1	2	1	1	0	0	1	0	1	1	0	1	0	0	1	0	0	1	6	0.428571	4	2	3	3	2	3	17	2.83333	3	2	3	8	2.66667	4	4	3
1	1	2	7	4	4	450	1	78	187	1.87	22.3055	2	1	8	1	3	3	1	1	1	0	0	1	1	1	0	1	1	0	0	1	9	0.642857	4	4	3	3	3	2	19	3.16667	2	3	4	9	3	4	3	3
2	1	2	2	4	3	1200	4	53	160	1.6	20.7031	2	2	8	1	3	4	1	0	0	0	1	0	1	1	1	0	1	1	1	1	9	0.642857	3	2	4	2	2	2	15	2.5	2	4	3	9	3	3	2	4
1	1	2	2	5	3	1200	4	101	194	1.94	26.836	3	2	1	1	3	3	1	1	1	1	1	0	1	1	1	1	1	0	1	1	12	0.857143	3	5	4	4	2	2	20	3.33333	5	3	3	11	3.66667	5	4	4
2	1	2	4	5	4	1000	3	60	164	1.64	22.3081	2	1	1	1	3	3	1	0	1	0	0	0	1	1	0	0	1	1	1	1	8	0.571429	4	5	3	1	1	1	15	2.5	2	3	2	7	2.33333	5	4	5
2	1	2	2	4	4	1500	4	58	165	1.65	21.3039	2	1	1	2	3	1	1	1	1	1	1	0	1	1	1	0	1	0	1	1	11	0.785714	4	5	2	1	2	2	16	2.66667	2	3	2	7	2.33333	4	2	4
2	1	2	2	3	1	500	2	51	160	1.6	19.9219	2	1	8	1	1	1	0	0	0	0	1	1	0	0	1	1	1	0	0	1	6	0.428571	4	5	2	2	3	2	18	3	1	2	2	5	1.66667	4	2	4
2	1	2	7	3	3	730	2	55	150	1.5	24.4444	2	1	1	1	1	1	1	1	0	0	1	0	1	1	0	0	1	0	0	1	7	0.5	3	5	3	2	1	3	17	2.83333	2	4	2	8	2.66667	5	1	5
2	1	2	7	4	4	730	2	55	170	1.7	19.0311	2	1	8	1	1	4	1	1	0	1	1	0	1	1	1	1	1	0	1	1	11	0.785714	4	5	3	1	1	2	16	2.66667	2	2	3	7	2.33333	4	2	4
2	1	2	7	4	4	730	2	55	159	1.59	21.7555	2	1	1	2	4	4	1	1	0	1	1	0	0	1	1	0	1	1	0	1	9	0.642857	4	4	3	2	1	2	16	2.66667	3	3	3	9	3	4	4	4
2	1	2	7	1	1	600	2	54	159	1.59	21.3599	2	1	1	2	5	4	1	0	0	1	0	0	0	0	1	0	1	0	0	1	5	0.357143	3	2	4	1	1	3	14	2.33333	2	3	2	7	2.33333	5	3	4
1	1	2	2	4	4	5000	4	57	174	1.74	18.8268	2	2	1	1	1	5	1	1	1	1	1	0	1	1	1	1	1	0	1	1	12	0.857143	4	5	3	2	1	5	20	3.33333	2	5	2	9	3	4	4	3
2	1	1	2	3	1	270	1	51	170	1.7	17.6471	1	2	1	1	1	3	1	0	1	1	1	1	1	1	1	1	1	1	1	1	13	0.928571	4	2	3	2	2	2	15	2.5	2	4	3	9	3	5	5	5
2	1	1	7	5	3	1200	4	55	156	1.56	22.6003	2	1	1	1	4	1	0	0	0	1	1	1	0	1	1	1	1	0	0	0	7	0.5	3	2	2	3	3	3	16	2.66667	4	2	3	9	3	4	4	4
2	1	2	2	5	4	1200	4	57	163	1.63	21.4536	2	3	1	2	1	1	0	1	1	1	1	1	1	1	0	0	1	0	1	1	10	0.714286	4	3	4	4	4	3	22	3.66667	2	4	3	9	3	4	4	4
2	1	2	2	3	1	500	2	51	160	1.6	19.9219	2	1	8	1	1	1	0	0	0	0	1	1	0	0	1	1	1	0	0	1	6	0.428571	4	5	2	2	3	2	18	3	1	2	2	5	1.66667	4	2	4
1	1	2	7	5	4	250	1	80	180	1.8	24.6914	2	3	8	1	5	5	1	0	1	0	0	1	0	0	1	0	1	1	0	0	6	0.428571	3	4	5	1	1	3	17	2.83333	2	3	4	9	3	4	3	3
2	1	1	4	1	1	500	2	85	161	1.61	32.7919	4	2	1	1	4	3	1	1	0	1	1	1	1	0	0	0	0	0	1	1	8	0.571429	2	4	4	2	2	4	18	3	2	4	2	8	2.66667	2	2	4
2	1	1	4	1	1	1200	4	55	148	1.48	25.1096	3	2	1	2	5	4	1	1	1	1	1	1	1	1	1	1	1	0	1	0	12	0.857143	5	5	2	4	4	4	24	4	4	2	4	10	3.33333	4	4	4
2	2	1	4	3	4	450	1	55	150	1.5	24.4444	2	1	1	2	5	4	1	1	1	1	1	1	0	1	1	1	1	1	1	1	13	0.928571	4	4	3	2	2	4	19	3.16667	2	4	2	8	2.66667	4	4	4
2	1	2	4	3	3	1200	4	48	150	1.5	21.3333	2	2	1	2	5	5	1	1	1	1	1	1	1	1	1	1	1	1	1	0	13	0.928571	2	4	4	2	2	4	18	3	4	4	2	10	3.33333	4	4	4
2	1	1	4	3	3	600	2	68	176	1.76	21.9525	2	3	1	2	4	4	1	1	1	1	1	1	1	1	1	1	1	0	1	0	12	0.857143	3	4	3	3	4	2	19	3.16667	2	3	2	7	2.33333	4	4	4
2	1	2	4	4	4	650	2	76	154	1.54	32.0459	4	1	1	2	4	3	1	1	1	1	1	1	1	1	1	1	1	1	1	0	13	0.928571	4	4	4	2	2	2	18	3	4	2	2	8	2.66667	4	4	4
2	1	2	4	3	1	500	2	65	156	1.56	26.7094	3	1	1	2	4	4	1	1	1	1	1	1	1	1	1	1	1	0	1	1	13	0.928571	4	4	4	1	1	4	18	3	2	4	2	8	2.66667	5	4	4
2	1	1	4	4	4	700	2	88	150	1.5	39.1111	4	2	1	2	5	4	1	1	1	1	1	1	1	1	1	1	1	1	1	0	13	0.928571	2	4	2	2	2	4	16	2.66667	2	4	2	8	2.66667	4	4	4
1	1	2	4	3	4	600	2	110	196	1.96	28.6339	3	2	1	1	3	3	1	1	1	1	1	1	1	1	1	1	1	0	1	0	12	0.857143	2	4	2	2	2	2	14	2.33333	2	2	2	6	2	4	4	4
2	1	2	4	3	3	600	2	67	160	1.6	26.1719	3	1	1	2	5	5	1	1	1	1	1	1	1	1	1	1	1	0	1	0	12	0.857143	2	4	4	2	2	4	18	3	2	4	2	8	2.66667	4	4	4
2	1	2	4	3	3	700	2	59	152	1.52	25.5367	3	2	1	2	5	5	1	1	1	1	1	1	1	1	1	1	1	0	1	1	13	0.928571	4	4	2	4	4	4	22	3.66667	4	2	4	10	3.33333	4	4	4
2	1	2	1	3	3	500	2	98	160	1.6	38.2812	4	1	1	2	4	3	1	1	1	1	1	1	1	1	1	1	1	1	1	0	13	0.928571	4	4	2	4	4	2	20	3.33333	4	2	4	10	3.33333	4	4	4
2	1	2	1	4	4	700	2	56	154	1.54	23.6128	2	2	1	2	4	4	1	1	1	1	1	1	1	1	1	0	1	0	1	0	11	0.785714	5	4	2	2	2	2	17	2.83333	3	2	3	8	2.66667	4	4	4
2	2	2	7	3	3	400	1	70	160	1.6	27.3437	3	3	1	2	5	4	1	1	1	1	1	1	0	1	1	1	1	0	1	1	12	0.857143	2	4	4	2	2	4	18	3	2	4	2	8	2.66667	4	4	4
2	1	1	7	4	5	1000	3	86	170	1.7	29.7578	3	2	1	2	5	4	1	1	1	1	1	1	1	1	1	1	1	1	1	1	14	1	4	4	4	1	1	4	18	3	2	4	2	8	2.66667	4	4	4
2	1	2	1	3	1	500	2	80	155	1.55	33.2986	4	2	1	2	1	1	1	1	1	1	1	1	1	1	1	1	1	1	1	0	13	0.928571	4	4	2	4	4	2	20	3.33333	4	2	4	10	3.33333	4	4	4
2	1	2	4	1	1	500	2	67	150	1.5	29.7778	3	1	1	2	4	3	1	1	1	1	1	1	1	1	1	1	1	0	1	0	12	0.857143	3	4	4	1	1	2	15	2.5	2	4	2	8	2.66667	4	4	4
1	1	2	4	3	3	800	3	110	197	1.97	28.3439	3	2	1	1	3	3	1	1	1	1	1	1	1	1	1	1	1	0	0	1	12	0.857143	4	4	4	2	2	3	19	3.16667	1	4	2	7	2.33333	4	4	4
2	2	1	1	3	1	470	1	66	150	1.5	29.3333	3	2	1	2	4	3	1	1	1	1	1	1	1	1	1	1	1	1	1	1	14	1	4	4	1	4	4	2	19	3.16667	4	2	4	10	3.33333	4	4	4
2	1	2	4	3	3	1000	3	54	167	1.67	19.3625	2	2	1	2	5	5	1	1	1	1	1	1	1	1	1	1	1	1	1	0	13	0.928571	2	4	4	2	2	2	16	2.66667	2	4	2	8	2.66667	4	4	4
2	2	2	4	1	3	500	2	86	161	1.61	33.1777	4	1	1	2	4	1	1	1	1	1	1	1	1	1	1	1	1	0	1	0	12	0.857143	4	4	4	2	2	4	20	3.33333	4	2	4	10	3.33333	4	4	4
2	1	2	1	1	1	500	2	70	162	1.62	26.6728	3	1	1	2	5	5	1	1	1	0	1	1	0	1	1	1	1	1	1	0	11	0.785714	4	4	2	2	2	4	18	3	2	4	2	8	2.66667	4	4	4
2	1	1	4	1	3	600	2	68	150	1.5	30.2222	4	1	1	2	4	1	1	1	1	1	1	1	1	1	1	1	1	1	1	0	13	0.928571	2	4	4	2	2	4	18	3	1	4	2	7	2.33333	4	4	4
2	1	2	1	4	4	1000	3	58	162	1.62	22.1003	2	2	1	2	4	4	1	1	1	1	1	1	1	1	1	1	1	1	1	1	14	1	4	4	2	4	4	2	20	3.33333	4	1	4	9	3	4	4	4
2	1	2	1	3	4	500	2	56	148	1.48	25.5661	3	2	1	2	4	3	1	1	1	1	1	1	1	1	1	1	1	1	1	1	14	1	2	4	4	2	2	2	16	2.66667	1	5	1	7	2.33333	5	5	4
2	1	2	7	4	4	1000	3	70	163	1.63	26.3465	3	1	1	2	4	1	1	1	1	1	1	1	1	1	1	1	1	0	1	0	12	0.857143	2	4	4	2	2	3	17	2.83333	3	2	4	9	3	4	4	4
1	1	3	4	3	3	500	2	100	180	1.8	30.8642	4	1	1	1	1	3	1	1	1	1	1	1	1	1	1	1	1	1	1	0	13	0.928571	4	4	2	4	4	2	20	3.33333	2	4	2	8	2.66667	4	4	4
2	2	2	4	3	4	450	1	65	152	1.52	28.1337	3	3	1	2	4	4	1	1	1	1	1	1	1	1	1	1	1	1	1	0	13	0.928571	2	4	2	4	4	2	18	3	4	2	4	10	3.33333	4	4	4
2	1	2	1	3	4	700	2	45	161	1.61	17.3604	1	1	1	2	3	3	1	0	0	1	1	1	1	1	1	1	1	0	1	0	10	0.714286	3	4	1	3	3	3	17	2.83333	3	3	3	9	3	4	2	4
2	1	2	2	1	3	600	2	56	170	1.7	19.3772	2	1	1	2	3	3	1	1	0	1	1	1	1	1	1	0	1	0	1	0	10	0.714286	3	3	3	3	4	2	18	3	3	2	4	9	3	4	3	4
2	1	2	1	1	1	650	2	65	176	1.76	20.984	2	1	1	2	4	4	1	1	0	1	1	1	1	1	1	0	1	0	1	0	10	0.714286	4	4	2	4	4	2	20	3.33333	3	2	3	8	2.66667	4	2	4
2	1	2	1	3	4	550	2	63	160	1.6	24.6094	2	3	1	2	3	3	1	1	0	1	1	1	1	1	1	0	1	0	1	0	10	0.714286	3	3	3	3	3	3	18	3	3	3	3	9	3	3	3	3
2	1	2	2	4	4	700	2	54	161	1.61	20.8325	2	1	1	2	3	4	1	1	1	1	1	1	1	1	1	0	1	0	1	0	11	0.785714	3	3	3	3	3	3	18	3	3	3	3	9	3	5	2	4
2	1	2	1	1	1	1200	4	51	163	1.63	19.1953	2	3	1	2	3	4	0	0	0	0	0	1	1	1	1	0	1	0	1	0	6	0.428571	5	5	5	5	5	5	30	5	5	5	5	15	5	3	3	3
2	1	2	1	4	3	700	2	66	154	1.54	27.8293	3	1	1	2	3	4	1	1	0	1	1	1	1	1	1	0	1	0	1	0	10	0.714286	4	4	2	4	4	2	20	3.33333	3	3	3	9	3	4	2	4
2	1	2	1	4	3	550	2	60	153	1.53	25.6312	3	1	1	2	4	4	1	0	0	1	1	1	1	1	1	0	1	0	1	0	9	0.642857	3	3	3	3	3	3	18	3	3	3	3	9	3	3	3	3
2	1	2	1	3	3	500	2	54	158	1.58	21.6311	2	2	1	2	4	3	1	1	1	1	1	1	1	1	1	1	1	1	1	1	14	1	2	4	2	4	2	2	16	2.66667	2	4	2	8	2.66667	5	5	5
2	1	1	1	3	3	600	2	60	155	1.55	24.974	2	1	1	2	5	5	1	1	1	1	1	0	1	1	1	1	1	1	1	0	12	0.857143	4	4	4	2	2	2	18	3	3	2	3	8	2.66667	4	4	4
2	1	2	1	4	3	600	2	60	154	1.54	25.2994	3	1	1	2	4	4	0	0	0	1	1	1	1	1	1	0	1	0	1	0	8	0.571429	3	2	2	3	3	3	16	2.66667	3	3	3	9	3	4	2	4
2	1	2	1	3	4	500	2	50	156	1.56	20.5457	2	1	1	2	4	4	1	1	0	1	1	1	1	1	1	0	1	0	1	0	10	0.714286	4	4	3	3	3	3	20	3.33333	3	3	3	9	3	3	3	3
2	1	3	7	3	3	400	1	65	150	1.5	28.8889	3	1	1	2	1	1	1	1	1	1	1	1	1	1	1	1	1	0	1	0	12	0.857143	2	4	4	2	2	3	17	2.83333	2	4	2	8	2.66667	4	4	4
1	1	2	7	3	3	750	3	70	180	1.8	21.6049	2	1	1	1	4	3	1	1	0	1	1	1	1	1	1	0	1	0	1	0	10	0.714286	4	3	3	5	4	3	22	3.66667	3	3	3	9	3	4	3	4
[truncated: 20 more columns]

## Sheet: Sheet1
78.6
61.9
69.8
85.1
89.3
85.1
71.4
84.1
81.7
65.1
88.9
47.6
62.1
55.6
73.3071
